# Supplementary material for: Phylogenetically-Informed Priorities for Amphibian Conservation
Source: PLoS One. 2012 Aug 30;7(8):e43912. doi: 10.1371/journal.pone.0043912 (PMC3431382; doi:10.1371/journal.pone.0043912)
Supplement: Table S1 — EDGE and ED scores of all amphibians (see text for details). (CSV) [file pone.0043912.s001.csv]

Species	ED	cat	Threat	EDGE
Leiopelma_archeyi	85.92803391	CR	4	7.237669302
Andrias_davidianus	83.41740339	CR	4	7.208362304
Boulengerula_niedeni	56.84884748	CR	4	6.830422253
Nasikabatrachus_sahyadrensis	107.5043916	EN	3	6.76623219
Telmatobufo_bullocki	47.85808858	CR	4	6.661508667
Ambystoma_amblycephalum	42.32155866	CR	4	6.541239124
Ambystoma_andersoni	42.32155866	CR	4	6.541239124
Ambystoma_bombypellum	42.32155866	CR	4	6.541239124
Ambystoma_dumerilii	42.32155866	CR	4	6.541239124
Ambystoma_granulosum	42.32155866	CR	4	6.541239124
Ambystoma_leorae	42.32155866	CR	4	6.541239124
Ambystoma_lermaense	42.32155866	CR	4	6.541239124
Ambystoma_mexicanum	42.32155866	CR	4	6.541239124
Ambystoma_taylori	42.32155866	CR	4	6.541239124
Heleophryne_hewitti	40.72158345	CR	4	6.503607306
Heleophryne_rosei	40.72158345	CR	4	6.503607306
Leiopelma_hamiltoni	78.77686734	EN	3	6.458675121
Taudactylus_acutirostris	37.47075935	CR	4	6.422487178
Taudactylus_eungellensis	37.47075935	CR	4	6.422487178
Taudactylus_pleione	37.47075935	CR	4	6.422487178
Taudactylus_rheophilus	37.47075935	CR	4	6.422487178
Proteus_anguinus	150.0692566	VU	2	6.404032746
Insuetophrynus_acarpicus	33.58370957	CR	4	6.315971472
Parvimolge_townsendi	68.02954778	EN	3	6.313976183
Necturus_alabamensis	63.27524571	EN	3	6.242616118
Philoria_frosti	30.82654482	CR	4	6.232889407
Pipa_myersi	58.24587942	EN	3	6.161137774
Petropedetes_dutoiti	28.50268714	CR	4	6.157070071
Conraua_derooi	26.0971225	CR	4	6.072016264
Telmatobufo_venustus	53.06431396	EN	3	6.069615879
Somuncuria_somuncurensis	25.47289344	CR	4	6.048710043
Mixophyes_fleayi	50.37472857	EN	3	6.018587931
Mixophyes_iteratus	50.37472857	EN	3	6.018587931
Xenopus_longipes	23.77899664	CR	4	5.982585107
Lyciasalamandra_billae	22.93102095	CR	4	5.947764287
Leiopelma_hochstetteri	92.69314515	VU	2	5.92631939
Pelobates_varaldii	45.57956356	EN	3	5.920603436
Scaphiophryne_gottlebei	21.36566564	CR	4	5.880115721
Phaeognathus_hubrichti	42.35280168	EN	3	5.848812872
Ambystoma_altamirani	42.32155866	EN	3	5.848091943
Ambystoma_ordinarium	42.32155866	EN	3	5.848091943
Nannophrys_marmorata	20.62038107	CR	4	5.84622516
Hyloscirtus_chlorosteus	20.24850964	CR	4	5.828875481
Paradactylodon_gorganensis	20.03674042	CR	4	5.818859175
Paradactylodon_mustersi	20.03674042	CR	4	5.818859175
Rhinoderma_rufum	19.70930068	CR	4	5.80317163
Boehmantis_microtympanum	40.25715312	EN	3	5.799266048
Cryptotriton_monzoni	19.52799649	CR	4	5.794378359
Dendrotriton_cuchumatanus	19.52799649	CR	4	5.794378359
Praslinia_cooperi	80.80442885	VU	2	5.790625746
Melanobatrachus_indicus	39.10153197	EN	3	5.770856079
Leiopelma_pakeka	78.77686734	VU	2	5.765527941
Stumpffia_helenae	18.84215353	CR	4	5.760397363
Chiropterotriton_lavae	18.68796014	CR	4	5.752596011
Chiropterotriton_magnipes	18.68796014	CR	4	5.752596011
Chiropterotriton_mosaueri	18.68796014	CR	4	5.752596011
Echinotriton_chinhaiensis	18.55841039	CR	4	5.745994115
Alytes_dickhilleni	77.20527924	VU	2	5.745631516
Alytes_muletensis	77.20527924	VU	2	5.745631516
Nototriton_lignicola	18.53630165	CR	4	5.74486308
Sooglossus_gardineri	76.78547652	VU	2	5.740249098
Sooglossus_pipilodryas	76.78547652	VU	2	5.740249098
Sooglossus_sechellensis	76.78547652	VU	2	5.740249098
Sooglossus_thomasseti	76.78547652	VU	2	5.740249098
Leptodactylodon_erythrogaster	18.35715524	CR	4	5.735650853
Thorius_aureus	18.27254689	CR	4	5.731270365
Thorius_infernalis	18.27254689	CR	4	5.731270365
Thorius_magnipes	18.27254689	CR	4	5.731270365
Thorius_minutissimus	18.27254689	CR	4	5.731270365
Thorius_minydemus	18.27254689	CR	4	5.731270365
Thorius_narismagnus	18.27254689	CR	4	5.731270365
Thorius_narisovalis	18.27254689	CR	4	5.731270365
Thorius_pennatulus	18.27254689	CR	4	5.731270365
Oedipina_altura	17.75269977	CR	4	5.703926452
Oedipina_maritima	17.75269977	CR	4	5.703926452
Oedipina_paucidentata	17.75269977	CR	4	5.703926452
Callulina_kisiwamsitu	36.03504459	EN	3	5.691306157
Pseudoeurycea_aquatica	17.30574118	CR	4	5.679803459
Pseudoeurycea_exspectata	17.30574118	CR	4	5.679803459
Pseudoeurycea_lynchi	17.30574118	CR	4	5.679803459
Pseudoeurycea_naucampatepetl	17.30574118	CR	4	5.679803459
Pseudoeurycea_nigra	17.30574118	CR	4	5.679803459
Pseudoeurycea_nigromaculata	17.30574118	CR	4	5.679803459
Pseudoeurycea_parva	17.30574118	CR	4	5.679803459
Pseudoeurycea_praecellens	17.30574118	CR	4	5.679803459
Pseudoeurycea_smithi	17.30574118	CR	4	5.679803459
Astylosternus_nganhanus	17.26043	CR	4	5.677325146
Neurergus_kaiseri	17.25392075	CR	4	5.676968615
Minyobates_steyermarki	17.11985392	CR	4	5.669596961
Cardioglossa_alsco	17.11355223	CR	4	5.669249122
Cardioglossa_trifasciata	17.11355223	CR	4	5.669249122
Bolitoglossa_capitana	16.98113981	CR	4	5.661912143
Bolitoglossa_carri	16.98113981	CR	4	5.661912143
Bolitoglossa_decora	16.98113981	CR	4	5.661912143
Bolitoglossa_diaphora	16.98113981	CR	4	5.661912143
Bolitoglossa_heiroreias	16.98113981	CR	4	5.661912143
Bolitoglossa_jacksoni	16.98113981	CR	4	5.661912143
Bolitoglossa_longissima	16.98113981	CR	4	5.661912143
Bolitoglossa_oresbia	16.98113981	CR	4	5.661912143
Bolitoglossa_synoria	16.98113981	CR	4	5.661912143
Scutiger_maculatus	16.97322086	CR	4	5.661471642
Oreolalax_liangbeiensis	16.79953423	CR	4	5.651761012
Leptobrachella_palmata	16.6941042	CR	4	5.64582021
Arthroleptis_troglodytes	16.22250413	CR	4	5.618805631
Microhyla_karunaratnei	16.16528382	CR	4	5.615477684
Micrixalus_kottigeharensis	16.03793658	CR	4	5.608031144
Indirana_gundia	15.97844213	CR	4	5.604533152
Indirana_phrynoderma	15.97844213	CR	4	5.604533152
Arthroleptella_ngongoniensis	15.92700191	CR	4	5.601498815
Hynobius_abei	15.57991302	CR	4	5.580780626
Hynobius_amjiensis	15.57991302	CR	4	5.580780626
Hynobius_okiensis	15.57991302	CR	4	5.580780626
Philoria_kundagungan	30.82654482	EN	3	5.539742226
Philoria_loveridgei	30.82654482	EN	3	5.539742226
Philoria_pughi	30.82654482	EN	3	5.539742226
Philoria_richmondensis	30.82654482	EN	3	5.539742226
Philoria_sphagnicolus	30.82654482	EN	3	5.539742226
Eupsophus_insularis	14.87796773	CR	4	5.537521193
Petropedetes_palmipes	30.3799258	EN	3	5.525609925
Ingerana_charlesdarwini	14.55821444	CR	4	5.517177481
Geocrinia_alba	14.42822272	CR	4	5.508787198
Odontophrynus_moratoi	14.08339462	CR	4	5.486183167
Cryptobatrachus_nicefori	13.97697066	CR	4	5.479102454
Rhyacotriton_olympicus	58.11206477	VU	2	5.465729406
Petropedetes_martiensseni	28.50268714	EN	3	5.46392289
Petropedetes_yakusini	28.50268714	EN	3	5.46392289
Caudiverbera_caudiverbera	57.98948154	VU	2	5.46365351
Petropedetes_perreti	28.28071748	EN	3	5.456370735
Leptodactylodon_ornatus	28.09531259	EN	3	5.450018623
Alsodes_montanus	13.5172609	CR	4	5.447927071
Alsodes_tumultuosus	13.5172609	CR	4	5.447927071
Alsodes_vanzolinii	13.5172609	CR	4	5.447927071
Alexteroon_jynx	13.41926056	CR	4	5.441153574
Dasypops_schirchi	55.83737956	VU	2	5.426488561
Pelorius_chlorophenax	13.19390186	CR	4	5.425401148
Pelorius_nortoni	13.19390186	CR	4	5.425401148
Pelorius_parapelates	13.19390186	CR	4	5.425401148
Charadrahyla_altipotens	13.1283902	CR	4	5.420774985
Charadrahyla_trux	13.1283902	CR	4	5.420774985
Bromeliohyla_dendroscarta	12.98868994	CR	4	5.410837864
Fejervarya_murthii	12.95513098	CR	4	5.408435975
Hoplophryne_rogersi	26.84831787	EN	3	5.406214107
Mantella_cowanii	12.89947367	CR	4	5.404439696
Mantella_expectata	12.89947367	CR	4	5.404439696
Mantella_viridis	12.89947367	CR	4	5.404439696
Natalobatrachus_bonebergi	26.65804863	EN	3	5.399358317
Barbourula_kalimantanensis	26.47379055	EN	3	5.392674021
Mantella_aurantiaca	12.64993677	CR	4	5.386323612
Mantella_milotympanum	12.64993677	CR	4	5.386323612
Batrachophrynus_brachydactylus	26.24214528	EN	3	5.384206774
Batrachophrynus_macrostomus	26.24214528	EN	3	5.384206774
Adenomus_dasi	12.59691977	CR	4	5.382432002
Conraua_goliath	26.0971225	EN	3	5.378869083
Pseudophryne_corroboree	12.50360766	CR	4	5.375545606
Telmatobius_atacamensis	12.4162008	CR	4	5.369051714
Telmatobius_cirrhacelis	12.4162008	CR	4	5.369051714
Telmatobius_culeus	12.4162008	CR	4	5.369051714
Telmatobius_gigas	12.4162008	CR	4	5.369051714
Telmatobius_niger	12.4162008	CR	4	5.369051714
Telmatobius_pefauri	12.4162008	CR	4	5.369051714
Telmatobius_vellardi	12.4162008	CR	4	5.369051714
Telmatobius_zapahuirensis	12.4162008	CR	4	5.369051714
Boophis_williamsi	12.22318784	CR	4	5.354560665
Xenopus_gilli	25.28819981	EN	3	5.348561704
Eleutherodactylus_boconoensis	12.14246183	CR	4	5.348437072
Eleutherodactylus_lamprotes	12.14246183	CR	4	5.348437072
Necturus_lewisi	103.0100581	NT	1	5.337634787
Leptodactylus_fallax	11.9093966	CR	4	5.330544187
Leptodactylus_silvanimbus	11.9093966	CR	4	5.330544187
Leptodactylus_magistris	11.8997883	CR	4	5.329799623
Mixophyes_balbus	50.37472857	VU	2	5.325440751
Platymantis_insulata	11.8374608	CR	4	5.324956244
Mantidactylus_pauliani	11.74725459	CR	4	5.317904644
Ranodon_sibiricus	24.06732004	EN	3	5.301006549
Phyllodytes_auratus	11.52677263	CR	4	5.300456887
Eleutherodactylus_lichenoides	11.49573381	CR	4	5.297976013
Eleutherodactylus_simonsii	11.49573381	CR	4	5.297976013
Micryletta_steinegeri	23.65730144	EN	3	5.284514603
Telmatobufo_australis	47.85808858	VU	2	5.275214306
Wolterstorffina_chirioi	11.13444944	CR	4	5.268637191
Nyctibatrachus_aliciae	23.04038821	EN	3	5.2591768
Nyctibatrachus_beddomii	23.04038821	EN	3	5.2591768
Nyctibatrachus_hussaini	23.04038821	EN	3	5.2591768
Nyctibatrachus_minor	23.04038821	EN	3	5.2591768
Nyctibatrachus_sanctipalustris	23.04038821	EN	3	5.2591768
Nyctibatrachus_vasanthi	23.04038821	EN	3	5.2591768
Rhinophrynus_dorsalis	190.673522	LC	0	5.255793519
Lyciasalamandra_antalyana	22.93102095	EN	3	5.254617107
Lyciasalamandra_atifi	22.93102095	EN	3	5.254617107
Lyciasalamandra_fazilae	22.93102095	EN	3	5.254617107
Lyciasalamandra_flavimembris	22.93102095	EN	3	5.254617107
Lyciasalamandra_luschani	22.93102095	EN	3	5.254617107
Glandirana_minima	10.80308883	CR	4	5.240949985
Probreviceps_rhodesianus	22.38368448	EN	3	5.231480076
Cryptobranchus_alleganiensis	92.48661392	NT	1	5.23096544
Agalychnis_moreletii	10.53224418	CR	4	5.217735676
Eleutherodactylus_bakeri	10.49388497	CR	4	5.214403874
Eleutherodactylus_hamiotae	10.49388497	CR	4	5.214403874
Gyrinophilus_gulolineatus	21.86171261	EN	3	5.208905115
Gyrinophilus_subterraneus	21.86171261	EN	3	5.208905115
Litoria_booroolongensis	10.40712935	CR	4	5.206827264
Litoria_spenceri	10.40712935	CR	4	5.206827264
Eleutherodactylus_albericoi	10.28641819	CR	4	5.196188795
Eleutherodactylus_corona	10.28641819	CR	4	5.196188795
Eleutherodactylus_eunaster	10.28641819	CR	4	5.196188795
Eleutherodactylus_helonotus	10.28641819	CR	4	5.196188795
Eleutherodactylus_mariposa	10.28641819	CR	4	5.196188795
Hyloscirtus_ptychodactylus	10.27857534	CR	4	5.195493661
Dendropsophus_amicorum	10.25582488	CR	4	5.193474484
Eleutherodactylus_zongoensis	10.20986121	CR	4	5.189382578
Scaphiophryne_boribory	21.36566564	EN	3	5.186968541
Eleutherodactylus_tribulosus	10.1454561	CR	4	5.183620613
Phyllomedusa_ayeaye	10.12966614	CR	4	5.18220289
Bokermannohyla_izecksohni	10.0940874	CR	4	5.179001022
Eleutherodactylus_veletis	10.090437	CR	4	5.178671928
Syrrhophus_albolabris	10.08658223	CR	4	5.178324291
Syrrhophus_grandis	10.08658223	CR	4	5.178324291
Syrrhophus_rufescens	10.08658223	CR	4	5.178324291
Eleutherodactylus_lucida	10.0011565	CR	4	5.170589126
Anodonthyla_rouxae	20.81924487	EN	3	5.162233914
Phrynopus_adenobrachius	9.869524142	CR	4	5.158551645
Phrynopus_dagmarae	9.869524142	CR	4	5.158551645
Phrynopus_heimorum	9.869524142	CR	4	5.158551645
Phrynopus_horstpauli	9.869524142	CR	4	5.158551645
Phrynopus_juninensis	9.869524142	CR	4	5.158551645
Phrynopus_kauneorum	9.869524142	CR	4	5.158551645
Phrynopus_parkeri	9.869524142	CR	4	5.158551645
Phrynopus_pereger	9.869524142	CR	4	5.158551645
Ecnomiohyla_echinata	9.842920467	CR	4	5.156101098
Ecnomiohyla_salvaje	9.842920467	CR	4	5.156101098
Ecnomiohyla_valancifer	9.842920467	CR	4	5.156101098
Ambystoma_californiense	42.32155866	VU	2	5.154944763
Ambystoma_cingulatum	42.32155866	VU	2	5.154944763
Werneria_iboundji	9.804727747	CR	4	5.152572515
Duellmanohyla_salvavida	9.783181246	CR	4	5.15057635
Duellmanohyla_soralia	9.783181246	CR	4	5.15057635
Duellmanohyla_uranochroa	9.783181246	CR	4	5.15057635
Plethodon_stormi	20.49333466	EN	3	5.147184413
Vibrissaphora_boringiae	20.46161162	EN	3	5.145707375
Scinax_alcatraz	9.689902187	CR	4	5.141888297
Hypsiboas_cymbalum	9.633893782	CR	4	5.136635149
Eleutherodactylus_bartonsmithi	9.595968743	CR	4	5.133062344
Eleutherodactylus_eneidae	9.595968743	CR	4	5.133062344
Eleutherodactylus_fowleri	9.595968743	CR	4	5.133062344
Eleutherodactylus_jasperi	9.595968743	CR	4	5.133062344
Eleutherodactylus_locustus	9.595968743	CR	4	5.133062344
Eleutherodactylus_poolei	9.595968743	CR	4	5.133062344
Andrias_japonicus	83.41740339	NT	1	5.128920762
Euhyas_albipes	9.476690055	CR	4	5.121741517
Euhyas_alticola	9.476690055	CR	4	5.121741517
Euhyas_amadeus	9.476690055	CR	4	5.121741517
Euhyas_apostates	9.476690055	CR	4	5.121741517
Euhyas_blairhedgesi	9.476690055	CR	4	5.121741517
Euhyas_bresslerae	9.476690055	CR	4	5.121741517
Euhyas_brevirostris	9.476690055	CR	4	5.121741517
Euhyas_caribe	9.476690055	CR	4	5.121741517
Euhyas_cavernicola	9.476690055	CR	4	5.121741517
Euhyas_cubana	9.476690055	CR	4	5.121741517
Euhyas_darlingtoni	9.476690055	CR	4	5.121741517
Euhyas_dolomedes	9.476690055	CR	4	5.121741517
Euhyas_furcyensis	9.476690055	CR	4	5.121741517
Euhyas_fusca	9.476690055	CR	4	5.121741517
Euhyas_glandulifer	9.476690055	CR	4	5.121741517
Euhyas_glanduliferoides	9.476690055	CR	4	5.121741517
Euhyas_griphus	9.476690055	CR	4	5.121741517
Euhyas_iberia	9.476690055	CR	4	5.121741517
Euhyas_jaumei	9.476690055	CR	4	5.121741517
Euhyas_jugans	9.476690055	CR	4	5.121741517
Euhyas_junori	9.476690055	CR	4	5.121741517
Euhyas_karlschmidti	9.476690055	CR	4	5.121741517
Euhyas_leoncei	9.476690055	CR	4	5.121741517
Euhyas_lucioi	9.476690055	CR	4	5.121741517
Euhyas_orcutti	9.476690055	CR	4	5.121741517
Euhyas_orientalis	9.476690055	CR	4	5.121741517
Euhyas_oxyrhynca	9.476690055	CR	4	5.121741517
Euhyas_parabates	9.476690055	CR	4	5.121741517
Euhyas_paulsoni	9.476690055	CR	4	5.121741517
Euhyas_pezopetrus	9.476690055	CR	4	5.121741517
Euhyas_rhodesi	9.476690055	CR	4	5.121741517
Euhyas_richmondi	9.476690055	CR	4	5.121741517
Euhyas_rivularis	9.476690055	CR	4	5.121741517
Euhyas_rufifemoralis	9.476690055	CR	4	5.121741517
Euhyas_schmidti	9.476690055	CR	4	5.121741517
Euhyas_sciagraphus	9.476690055	CR	4	5.121741517
Euhyas_semipalmata	9.476690055	CR	4	5.121741517
Euhyas_sisyphodemus	9.476690055	CR	4	5.121741517
Euhyas_symingtoni	9.476690055	CR	4	5.121741517
Euhyas_tetajulia	9.476690055	CR	4	5.121741517
Euhyas_thorectes	9.476690055	CR	4	5.121741517
Euhyas_tonyi	9.476690055	CR	4	5.121741517
Euhyas_turquinensis	9.476690055	CR	4	5.121741517
Euhyas_unicolor	9.476690055	CR	4	5.121741517
Euhyas_ventrilineata	9.476690055	CR	4	5.121741517
Euhyas_warreni	9.476690055	CR	4	5.121741517
Craugastor_anciano	9.469291608	CR	4	5.121035086
Craugastor_andi	9.469291608	CR	4	5.121035086
Craugastor_angelicus	9.469291608	CR	4	5.121035086
Craugastor_catalinae	9.469291608	CR	4	5.121035086
Craugastor_coffeus	9.469291608	CR	4	5.121035086
Craugastor_cruzi	9.469291608	CR	4	5.121035086
Craugastor_emcelae	9.469291608	CR	4	5.121035086
Craugastor_emleni	9.469291608	CR	4	5.121035086
Craugastor_epochthidius	9.469291608	CR	4	5.121035086
Craugastor_escoces	9.469291608	CR	4	5.121035086
Craugastor_fecundus	9.469291608	CR	4	5.121035086
Craugastor_fleischmanni	9.469291608	CR	4	5.121035086
Craugastor_glaucus	9.469291608	CR	4	5.121035086
Craugastor_greggi	9.469291608	CR	4	5.121035086
Craugastor_guerreroensis	9.469291608	CR	4	5.121035086
Craugastor_lineatus	9.469291608	CR	4	5.121035086
Craugastor_megalotympanum	9.469291608	CR	4	5.121035086
Craugastor_merendonensis	9.469291608	CR	4	5.121035086
Craugastor_olanchano	9.469291608	CR	4	5.121035086
Craugastor_omoaensis	9.469291608	CR	4	5.121035086
Craugastor_polymniae	9.469291608	CR	4	5.121035086
Craugastor_pozo	9.469291608	CR	4	5.121035086
Craugastor_ranoides	9.469291608	CR	4	5.121035086
Craugastor_saltuarius	9.469291608	CR	4	5.121035086
Craugastor_stadelmani	9.469291608	CR	4	5.121035086
Craugastor_tabasarae	9.469291608	CR	4	5.121035086
Craugastor_trachydermus	9.469291608	CR	4	5.121035086
Ptychohyla_dendrophasma	9.467455328	CR	4	5.120859673
Ptychohyla_hypomykter	9.467455328	CR	4	5.120859673
Ptychohyla_macrotympanum	9.467455328	CR	4	5.120859673
Ptychohyla_sanctaecrucis	9.467455328	CR	4	5.120859673
Pachyhynobius_shangchengensis	40.58144563	VU	2	5.11394841
Discoglossus_montalentii	81.90838669	NT	1	5.110883404
Anhydrophryne_rattrayi	19.67332006	EN	3	5.108285525
Eleutherodactylus_bernali	9.32211298	CR	4	5.106877207
Eleutherodactylus_phragmipleuron	9.32211298	CR	4	5.106877207
Eleutherodactylus_torrenticola	9.32211298	CR	4	5.106877207
Gastrotheca_lauzuricae	9.314495356	CR	4	5.106138944
Gastrotheca_zeugocystis	9.314495356	CR	4	5.106138944
Cryptotriton_adelos	19.52799649	EN	3	5.101231178
Cryptotriton_alvarezdeltoroi	19.52799649	EN	3	5.101231178
Cryptotriton_nasalis	19.52799649	EN	3	5.101231178
Cryptotriton_veraepacis	19.52799649	EN	3	5.101231178
Dendrotriton_bromeliacius	19.52799649	EN	3	5.101231178
Dendrotriton_rabbi	19.52799649	EN	3	5.101231178
Dendrotriton_sanctibarbarus	19.52799649	EN	3	5.101231178
Adelotus_brevis	80.99344127	NT	1	5.09978644
Batrachoseps_campi	19.12312662	EN	3	5.081311273
Vibrissaphora_leishanensis	19.05079153	EN	3	5.077710172
Plethodon_welleri	18.82651366	EN	3	5.066461657
Eurycea_naufragia	18.77535527	EN	3	5.063878021
Eurycea_tonkawae	18.77535527	EN	3	5.063878021
Rhinatrema_bivittatum	157.0044294	LC	0	5.062623067
Limnonectes_microtympanum	18.74012616	EN	3	5.062094967
Chiropterotriton_chondrostega	18.68796014	EN	3	5.05944883
Chiropterotriton_cracens	18.68796014	EN	3	5.05944883
Chiropterotriton_dimidiatus	18.68796014	EN	3	5.05944883
Chiropterotriton_multidentatus	18.68796014	EN	3	5.05944883
Echinotriton_andersoni	18.55841039	EN	3	5.052846934
Alytes_cisternasii	77.20527924	NT	1	5.052484335
Alytes_maurus	77.20527924	NT	1	5.052484335
Nototriton_barbouri	18.53630165	EN	3	5.051715899
Nototriton_limnospectator	18.53630165	EN	3	5.051715899
Philautus_nemus	8.765503341	CR	4	5.051444831
Philautus_simba	8.765503341	CR	4	5.051444831
Notophthalmus_meridionalis	18.4264261	EN	3	5.046075851
Leptodactylodon_axillaris	18.35715524	EN	3	5.042503673
Leptodactylodon_mertensi	18.35715524	EN	3	5.042503673
Leptodactylodon_perreti	18.35715524	EN	3	5.042503673
Hydromantes_supramontis	18.34793514	EN	3	5.042027244
Thorius_arboreus	18.27254689	EN	3	5.038123184
Thorius_boreas	18.27254689	EN	3	5.038123184
Thorius_dubitus	18.27254689	EN	3	5.038123184
Thorius_grandis	18.27254689	EN	3	5.038123184
Thorius_lunaris	18.27254689	EN	3	5.038123184
Thorius_macdougalli	18.27254689	EN	3	5.038123184
Thorius_munificus	18.27254689	EN	3	5.038123184
Thorius_omiltemi	18.27254689	EN	3	5.038123184
Thorius_papaloae	18.27254689	EN	3	5.038123184
Thorius_pulmonaris	18.27254689	EN	3	5.038123184
Thorius_schmidti	18.27254689	EN	3	5.038123184
Thorius_spilogaster	18.27254689	EN	3	5.038123184
Thorius_troglodytes	18.27254689	EN	3	5.038123184
Litoria_lorica	8.635766637	CR	4	5.038070589
Litoria_nyakalensis	8.635766637	CR	4	5.038070589
Nimbaphrynoides_liberiensis	8.586508299	CR	4	5.032945447
Nimbaphrynoides_occidentalis	8.586508299	CR	4	5.032945447
Ramanella_mormorata	18.12975087	EN	3	5.030686302
Ramanella_palmata	18.12975087	EN	3	5.030686302
Megophrys_ligayae	18.11135902	EN	3	5.029724413
Vibrissaphora_echinata	18.02937146	EN	3	5.025425194
Mantella_bernhardi	18.01674974	EN	3	5.024761698
Litoria_castanea	8.474910091	CR	4	5.021235984
Platypelis_alticola	17.76391305	EN	3	5.011377048
Platypelis_mavomavo	17.76391305	EN	3	5.011377048
Platypelis_milloti	17.76391305	EN	3	5.011377048
Platypelis_tetra	17.76391305	EN	3	5.011377048
Oedipina_gephyra	17.75269977	EN	3	5.010779271
Oedipina_gracilis	17.75269977	EN	3	5.010779271
Oedipina_grandis	17.75269977	EN	3	5.010779271
Oedipina_poelzi	17.75269977	EN	3	5.010779271
Oedipina_pseudouniformis	17.75269977	EN	3	5.010779271
Oedipina_stenopodia	17.75269977	EN	3	5.010779271
Aglyptodactylus_laticeps	17.74788556	EN	3	5.010522518
Litoria_piperata	8.363929462	CR	4	5.009453739
Exerodonta_perkinsi	8.349995317	CR	4	5.007964565
Plethodontohyla_brevipes	17.69117763	EN	3	5.00749317
Plethodontohyla_guentherpetersi	17.69117763	EN	3	5.00749317
Limnonectes_nitidus	17.57989519	EN	3	5.001521634
Kalophrynus_palmatissimus	17.57931904	EN	3	5.001490624
Chioglossa_lusitanica	35.66269084	VU	2	4.988054001
Mertensiella_caucasica	35.66269084	VU	2	4.988054001
Pseudoeurycea_altamontana	17.30574118	EN	3	4.986656278
Pseudoeurycea_brunnata	17.30574118	EN	3	4.986656278
Pseudoeurycea_cochranae	17.30574118	EN	3	4.986656278
Pseudoeurycea_firscheini	17.30574118	EN	3	4.986656278
Pseudoeurycea_gadovii	17.30574118	EN	3	4.986656278
Pseudoeurycea_gigantea	17.30574118	EN	3	4.986656278
Pseudoeurycea_goebeli	17.30574118	EN	3	4.986656278
Pseudoeurycea_juarezi	17.30574118	EN	3	4.986656278
Pseudoeurycea_lineola	17.30574118	EN	3	4.986656278
Pseudoeurycea_longicauda	17.30574118	EN	3	4.986656278
Pseudoeurycea_melanomolga	17.30574118	EN	3	4.986656278
Pseudoeurycea_mystax	17.30574118	EN	3	4.986656278
Pseudoeurycea_orchileucos	17.30574118	EN	3	4.986656278
Pseudoeurycea_orchimelas	17.30574118	EN	3	4.986656278
Pseudoeurycea_saltator	17.30574118	EN	3	4.986656278
Pseudoeurycea_unguidentis	17.30574118	EN	3	4.986656278
Pseudoeurycea_werleri	17.30574118	EN	3	4.986656278
Pleurodeles_poireti	17.27070762	EN	3	4.984740643
Astylosternus_fallax	17.26043	EN	3	4.984177965
Astylosternus_laurenti	17.26043	EN	3	4.984177965
Astylosternus_perreti	17.26043	EN	3	4.984177965
Astylosternus_ranoides	17.26043	EN	3	4.984177965
Astylosternus_schioetzi	17.26043	EN	3	4.984177965
Neurergus_microspilotus	17.25392075	EN	3	4.983821434
Limnonectes_namiyei	17.22750001	EN	3	4.982372985
Leptodactylodon_stevartsi	17.20284654	EN	3	4.981019527
Leptodactylodon_wildi	17.20284654	EN	3	4.981019527
Chiasmocleis_carvalhoi	17.15551895	EN	3	4.978416131
Cardioglossa_aureoli	17.11355223	EN	3	4.976101942
Cardioglossa_melanogaster	17.11355223	EN	3	4.976101942
Cardioglossa_oreas	17.11355223	EN	3	4.976101942
Cardioglossa_pulchra	17.11355223	EN	3	4.976101942
Cardioglossa_schioetzi	17.11355223	EN	3	4.976101942
Cardioglossa_venusta	17.11355223	EN	3	4.976101942
Bolitoglossa_alvaradoi	16.98113981	EN	3	4.968764962
Bolitoglossa_celaque	16.98113981	EN	3	4.968764962
Bolitoglossa_compacta	16.98113981	EN	3	4.968764962
Bolitoglossa_conanti	16.98113981	EN	3	4.968764962
Bolitoglossa_dunni	16.98113981	EN	3	4.968764962
Bolitoglossa_engelhardti	16.98113981	EN	3	4.968764962
Bolitoglossa_flavimembris	16.98113981	EN	3	4.968764962
Bolitoglossa_franklini	16.98113981	EN	3	4.968764962
Bolitoglossa_magnifica	16.98113981	EN	3	4.968764962
Bolitoglossa_marmorea	16.98113981	EN	3	4.968764962
Bolitoglossa_meliana	16.98113981	EN	3	4.968764962
Bolitoglossa_minutula	16.98113981	EN	3	4.968764962
Bolitoglossa_odonnelli	16.98113981	EN	3	4.968764962
Bolitoglossa_pandi	16.98113981	EN	3	4.968764962
Bolitoglossa_pesrubra	16.98113981	EN	3	4.968764962
Bolitoglossa_porrasorum	16.98113981	EN	3	4.968764962
Bolitoglossa_riletti	16.98113981	EN	3	4.968764962
Bolitoglossa_salvinii	16.98113981	EN	3	4.968764962
Bolitoglossa_sooyorum	16.98113981	EN	3	4.968764962
Bolitoglossa_spongai	16.98113981	EN	3	4.968764962
Bolitoglossa_stuarti	16.98113981	EN	3	4.968764962
Bolitoglossa_subpalmata	16.98113981	EN	3	4.968764962
Scutiger_chintingensis	16.97322086	EN	3	4.968324462
Scutiger_muliensis	16.97322086	EN	3	4.968324462
Scutiger_ningshanensis	16.97322086	EN	3	4.968324462
Scutiger_pingwuensis	16.97322086	EN	3	4.968324462
Cynops_ensicauda	16.82324061	EN	3	4.959944799
Cynops_orphicus	16.82324061	EN	3	4.959944799
Oreolalax_chuanbeiensis	16.79953423	EN	3	4.958613832
Oreolalax_omeimontis	16.79953423	EN	3	4.958613832
Oreolalax_pingii	16.79953423	EN	3	4.958613832
Oreolalax_puxiongensis	16.79953423	EN	3	4.958613832
Plectrohyla_acanthodes	7.856377277	CR	4	4.953726518
Plectrohyla_avia	7.856377277	CR	4	4.953726518
Plectrohyla_chrysopleura	7.856377277	CR	4	4.953726518
Plectrohyla_dasypus	7.856377277	CR	4	4.953726518
Plectrohyla_exquisita	7.856377277	CR	4	4.953726518
Plectrohyla_guatemalensis	7.856377277	CR	4	4.953726518
Plectrohyla_hartwegi	7.856377277	CR	4	4.953726518
Plectrohyla_ixil	7.856377277	CR	4	4.953726518
Plectrohyla_pokomchi	7.856377277	CR	4	4.953726518
Plectrohyla_pycnochila	7.856377277	CR	4	4.953726518
Plectrohyla_quecchi	7.856377277	CR	4	4.953726518
Plectrohyla_tecunumani	7.856377277	CR	4	4.953726518
Plectrohyla_teuchestes	7.856377277	CR	4	4.953726518
Batrachuperus_cochranae	16.65747819	EN	3	4.950600929
Batrachuperus_londongensis	16.65747819	EN	3	4.950600929
Atelopus_andinus	7.781011337	CR	4	4.94518031
Atelopus_angelito	7.781011337	CR	4	4.94518031
Atelopus_arsyecue	7.781011337	CR	4	4.94518031
Atelopus_arthuri	7.781011337	CR	4	4.94518031
Atelopus_balios	7.781011337	CR	4	4.94518031
Atelopus_bomolochos	7.781011337	CR	4	4.94518031
Atelopus_boulengeri	7.781011337	CR	4	4.94518031
Atelopus_carauta	7.781011337	CR	4	4.94518031
Atelopus_carbonerensis	7.781011337	CR	4	4.94518031
Atelopus_carrikeri	7.781011337	CR	4	4.94518031
Atelopus_chiriquiensis	7.781011337	CR	4	4.94518031
Atelopus_chocoensis	7.781011337	CR	4	4.94518031
Atelopus_chrysocorallus	7.781011337	CR	4	4.94518031
Atelopus_coynei	7.781011337	CR	4	4.94518031
Atelopus_cruciger	7.781011337	CR	4	4.94518031
Atelopus_ebenoides	7.781011337	CR	4	4.94518031
Atelopus_elegans	7.781011337	CR	4	4.94518031
Atelopus_erythropus	7.781011337	CR	4	4.94518031
Atelopus_eusebianus	7.781011337	CR	4	4.94518031
Atelopus_exiguus	7.781011337	CR	4	4.94518031
Atelopus_famelicus	7.781011337	CR	4	4.94518031
Atelopus_farci	7.781011337	CR	4	4.94518031
Atelopus_galactogaster	7.781011337	CR	4	4.94518031
Atelopus_glyphus	7.781011337	CR	4	4.94518031
Atelopus_guanujo	7.781011337	CR	4	4.94518031
Atelopus_guitarraensis	7.781011337	CR	4	4.94518031
Atelopus_halihelos	7.781011337	CR	4	4.94518031
Atelopus_laetissimus	7.781011337	CR	4	4.94518031
Atelopus_lozanoi	7.781011337	CR	4	4.94518031
Atelopus_lynchi	7.781011337	CR	4	4.94518031
Atelopus_mandingues	7.781011337	CR	4	4.94518031
Atelopus_mindoensis	7.781011337	CR	4	4.94518031
Atelopus_minutulus	7.781011337	CR	4	4.94518031
Atelopus_monohernandezii	7.781011337	CR	4	4.94518031
Atelopus_mucubajiensis	7.781011337	CR	4	4.94518031
Atelopus_muisca	7.781011337	CR	4	4.94518031
Atelopus_nahumae	7.781011337	CR	4	4.94518031
Atelopus_nanay	7.781011337	CR	4	4.94518031
Atelopus_nepiozomus	7.781011337	CR	4	4.94518031
Atelopus_nicefori	7.781011337	CR	4	4.94518031
Atelopus_oxyrhynchus	7.781011337	CR	4	4.94518031
Atelopus_pachydermus	7.781011337	CR	4	4.94518031
Atelopus_pedimarmoratus	7.781011337	CR	4	4.94518031
Atelopus_peruensis	7.781011337	CR	4	4.94518031
Atelopus_petriruizi	7.781011337	CR	4	4.94518031
Atelopus_pictiventris	7.781011337	CR	4	4.94518031
Atelopus_pinangoi	7.781011337	CR	4	4.94518031
Atelopus_planispina	7.781011337	CR	4	4.94518031
Atelopus_pulcher	7.781011337	CR	4	4.94518031
Atelopus_quimbaya	7.781011337	CR	4	4.94518031
Atelopus_reticulatus	7.781011337	CR	4	4.94518031
Atelopus_seminiferus	7.781011337	CR	4	4.94518031
Atelopus_senex	7.781011337	CR	4	4.94518031
Atelopus_sernai	7.781011337	CR	4	4.94518031
Atelopus_simulatus	7.781011337	CR	4	4.94518031
Atelopus_sonsonensis	7.781011337	CR	4	4.94518031
Atelopus_sorianoi	7.781011337	CR	4	4.94518031
Atelopus_subornatus	7.781011337	CR	4	4.94518031
Atelopus_tamaensis	7.781011337	CR	4	4.94518031
Atelopus_varius	7.781011337	CR	4	4.94518031
Atelopus_walkeri	7.781011337	CR	4	4.94518031
Atelopus_zeteki	7.781011337	CR	4	4.94518031
Megastomatohyla_mixe	7.768637967	CR	4	4.943770211
Megastomatohyla_pellita	7.768637967	CR	4	4.943770211
Plectrohyla_calthula	7.739081324	CR	4	4.940393795
Plectrohyla_calvicollina	7.739081324	CR	4	4.940393795
Plectrohyla_celata	7.739081324	CR	4	4.940393795
Plectrohyla_cembra	7.739081324	CR	4	4.940393795
Plectrohyla_chryses	7.739081324	CR	4	4.940393795
Plectrohyla_crassa	7.739081324	CR	4	4.940393795
Plectrohyla_cyanomma	7.739081324	CR	4	4.940393795
Plectrohyla_ephemera	7.739081324	CR	4	4.940393795
Plectrohyla_hazelae	7.739081324	CR	4	4.940393795
Plectrohyla_pachyderma	7.739081324	CR	4	4.940393795
Plectrohyla_psarosema	7.739081324	CR	4	4.940393795
Plectrohyla_sabrina	7.739081324	CR	4	4.940393795
Plectrohyla_siopela	7.739081324	CR	4	4.940393795
Plectrohyla_thorectes	7.739081324	CR	4	4.940393795
Atelognathus_patagonicus	16.47698192	EN	3	4.940326238
Atelognathus_praebasalticus	16.47698192	EN	3	4.940326238
Atelognathus_reverberii	16.47698192	EN	3	4.940326238
Hemiphractus_johnsoni	16.43485281	EN	3	4.93791278
Rana_muscosa	7.67043435	CR	4	4.93250761
Xenophrys_brachykolos	16.26374785	EN	3	4.928050345
Philautus_limbus	7.615312287	CR	4	4.926129841
Arthroleptis_crusculum	16.22250413	EN	3	4.92565845
Arthroleptis_francei	16.22250413	EN	3	4.92565845
Arthroleptis_nikeae	16.22250413	EN	3	4.92565845
Microhyla_zeylanica	16.16528382	EN	3	4.922330503
Eupsophus_nahuelbutensis	16.1353876	EN	3	4.920587317
Micrixalus_gadgili	16.03793658	EN	3	4.914883963
Indirana_brachytarsus	15.97844213	EN	3	4.911385971
Indirana_diplosticta	15.97844213	EN	3	4.911385971
Indirana_leptodactyla	15.97844213	EN	3	4.911385971
Rana_chevronta	7.474102219	CR	4	4.909603437
Paramesotriton_guanxiensis	15.87633329	EN	3	4.905353785
Gephyromantis_corvus	15.83442436	EN	3	4.902867401
Leptopelis_karissimbensis	15.71519474	EN	3	4.895759712
Leptopelis_susanae	15.71519474	EN	3	4.895759712
Leptopelis_xenodactylus	15.71519474	EN	3	4.895759712
Spicospina_flammocaerulea	32.19921215	VU	2	4.888820506
Hynobius_chinensis	15.57991302	EN	3	4.887633445
Hynobius_dunni	15.57991302	EN	3	4.887633445
Hynobius_formosanus	15.57991302	EN	3	4.887633445
Hynobius_hidamontanus	15.57991302	EN	3	4.887633445
Hynobius_sonani	15.57991302	EN	3	4.887633445
Hynobius_takedai	15.57991302	EN	3	4.887633445
Hynobius_yunanicus	15.57991302	EN	3	4.887633445
Didynamipus_sjostedti	15.42507737	EN	3	4.878250816
Amphiuma_pholeter	64.32311628	NT	1	4.872493155
Leptolalax_alpinus	15.21326326	EN	3	4.865271169
Microhyla_sholigari	15.18818683	EN	3	4.86372331
Lithobates_chichicuahutla	7.08190146	CR	4	4.862215896
Lithobates_omiltemanus	7.08190146	CR	4	4.862215896
Lithobates_pueblae	7.08190146	CR	4	4.862215896
Lithobates_sevosus	7.08190146	CR	4	4.862215896
Lithobates_tlaloci	7.08190146	CR	4	4.862215896
Lithobates_vibicarius	7.08190146	CR	4	4.862215896
Tylototriton_hainanensis	15.13345433	EN	3	4.860336566
Huia_wuchuanensis	7.004414656	CR	4	4.852581944
Argenteohyla_siemersi	14.99711349	EN	3	4.851849841
Eupsophus_contulmoensis	14.87796773	EN	3	4.844374012
Eupsophus_migueli	14.87796773	EN	3	4.844374012
Quasipaa_boulengeri	14.66564718	EN	3	4.830911779
Quasipaa_robertingeri	14.66564718	EN	3	4.830911779
Hydromantes_genei	30.29779572	VU	2	4.829842032
Limnonectes_arathooni	14.50521423	EN	3	4.820617911
Euproctus_platycephalus	14.48632266	EN	3	4.819398767
Hyloscirtus_charazani	14.24560484	EN	3	4.803732796
Rhacophorus_pseudomalabaricus	6.592146859	CR	4	4.799703127
Amietia_inyangae	14.16943032	EN	3	4.798723781
Amietia_johnstoni	14.16943032	EN	3	4.798723781
Adelophryne_maranguapensis	14.04997038	EN	3	4.790817565
Cryptobatrachus_boulengeri	13.97697066	EN	3	4.785955274
Gephyromantis_silvanus	13.97553035	EN	3	4.785859101
Gephyromantis_webbi	13.97553035	EN	3	4.785859101
Nectophrynoides_asperginis	6.445644425	CR	4	4.780217943
Nectophrynoides_poyntoni	6.445644425	CR	4	4.780217943
Nectophrynoides_wendyae	6.445644425	CR	4	4.780217943
Isthmohyla_angustilineata	6.424576759	CR	4	4.777384403
Isthmohyla_graceae	6.424576759	CR	4	4.777384403
Rhyacotriton_cascadae	58.11206477	NT	1	4.772582226
Rhyacotriton_kezeri	58.11206477	NT	1	4.772582226
Heleioporus_australiacus	28.44608741	VU	2	4.768855407
Phrynobatrachus_annulatus	13.60079163	EN	3	4.76051729
Phrynobatrachus_ghanensis	13.60079163	EN	3	4.76051729
Phrynobatrachus_irangi	13.60079163	EN	3	4.76051729
Phrynobatrachus_krefftii	13.60079163	EN	3	4.76051729
Phrynobatrachus_pakenhami	13.60079163	EN	3	4.76051729
Leptodactylodon_bicolor	28.09531259	VU	2	4.756871443
Ptychadena_broadleyi	13.50078979	EN	3	4.753644658
Ptychadena_newtoni	13.50078979	EN	3	4.753644658
Dicamptodon_ensatus	56.59096906	NT	1	4.746512949
Philautus_chalazodes	6.147423701	CR	4	4.739340692
Philautus_jacobsoni	6.147423701	CR	4	4.739340692
Philautus_ponmudi	6.147423701	CR	4	4.739340692
Philautus_sanctisilvaticus	6.147423701	CR	4	4.739340692
Philautus_shillongensis	6.147423701	CR	4	4.739340692
Pelorius_hypostenor	13.19390186	EN	3	4.732253967
Pelorius_ruthae	13.19390186	EN	3	4.732253967
Charadrahyla_chaneque	13.1283902	EN	3	4.727627804
Gephyromantis_horridus	13.10815707	EN	3	4.726194687
Bromeliohyla_bromeliacia	12.98868994	EN	3	4.717690684
Philautus_griet	5.994209047	CR	4	4.71767125
Philautus_lunatus	5.994209047	CR	4	4.71767125
Philautus_macropus	5.994209047	CR	4	4.71767125
Philautus_papillosus	5.994209047	CR	4	4.71767125
Fejervarya_greenii	12.95513098	EN	3	4.715288794
Fejervarya_nilagirica	12.95513098	EN	3	4.715288794
Spinomantis_brunae	12.95304416	EN	3	4.715139245
Spinomantis_microtis	12.95304416	EN	3	4.715139245
Hoplophryne_uluguruensis	26.84831787	VU	2	4.713066926
Nanorana_maculosa	12.87188839	EN	3	4.709305916
Nanorana_unculuanus	12.87188839	EN	3	4.709305916
Nanorana_yunnanensis	12.87188839	EN	3	4.709305916
Ascaphus_montanus	109.8931451	LC	0	4.708567081
Ascaphus_truei	109.8931451	LC	0	4.708567081
Barbourula_busuangensis	26.47379055	VU	2	4.69952684
Philautus_procax	5.84807438	CR	4	4.696556223
Mantella_crocea	12.64993677	EN	3	4.693176431
Adenomus_kelaartii	12.59691977	EN	3	4.689284821
Pseudobranchus_axanthus	107.4952461	LC	0	4.686706357
Pseudobranchus_striatus	107.4952461	LC	0	4.686706357
Conraua_alleni	26.0971225	VU	2	4.685721903
Conraua_robusta	26.0971225	VU	2	4.685721903
Pseudophryne_covacevichae	12.50360766	EN	3	4.682398425
Pseudophryne_pengilleyi	12.50360766	EN	3	4.682398425
Flectonotus_fitzgeraldi	12.44512814	EN	3	4.678058362
Telmatobius_brevipes	12.4162008	EN	3	4.675904534
Telmatobius_brevirostris	12.4162008	EN	3	4.675904534
Telmatobius_ceiorum	12.4162008	EN	3	4.675904534
Telmatobius_colanensis	12.4162008	EN	3	4.675904534
Telmatobius_degener	12.4162008	EN	3	4.675904534
Telmatobius_edaphonastes	12.4162008	EN	3	4.675904534
Telmatobius_hypselocephalus	12.4162008	EN	3	4.675904534
Telmatobius_ignavus	12.4162008	EN	3	4.675904534
Telmatobius_laticeps	12.4162008	EN	3	4.675904534
Telmatobius_latirostris	12.4162008	EN	3	4.675904534
Telmatobius_mayoloi	12.4162008	EN	3	4.675904534
Telmatobius_necopinus	12.4162008	EN	3	4.675904534
Telmatobius_pisanoi	12.4162008	EN	3	4.675904534
Telmatobius_platycephalus	12.4162008	EN	3	4.675904534
Telmatobius_schreiteri	12.4162008	EN	3	4.675904534
Telmatobius_scrocchii	12.4162008	EN	3	4.675904534
Telmatobius_sibiricus	12.4162008	EN	3	4.675904534
Telmatobius_stephani	12.4162008	EN	3	4.675904534
Telmatobius_thompsoni	12.4162008	EN	3	4.675904534
Telmatobius_truebae	12.4162008	EN	3	4.675904534
Polypedates_fastigo	5.694474405	CR	4	4.673871193
Isthmohyla_calypsa	5.690751956	CR	4	4.67331499
Isthmohyla_debilis	5.690751956	CR	4	4.67331499
Isthmohyla_insolita	5.690751956	CR	4	4.67331499
Isthmohyla_rivularis	5.690751956	CR	4	4.67331499
Isthmohyla_tica	5.690751956	CR	4	4.67331499
Oophaga_lehmanni	5.686286501	CR	4	4.67264736
Hemisus_guttatus	25.64724975	VU	2	4.668980308
Dendropsophus_meridensis	12.25866406	EN	3	4.664092772
Physalaemus_soaresi	12.24629459	EN	3	4.663159401
Hyla_bocourti	5.612704136	CR	4	4.66158139
Aromobates_leopardalis	5.594908062	CR	4	4.658886568
Aromobates_meridensis	5.594908062	CR	4	4.658886568
Aromobates_nocturnus	5.594908062	CR	4	4.658886568
Mannophryne_caquetio	5.594908062	CR	4	4.658886568
Mannophryne_lamarcai	5.594908062	CR	4	4.658886568
Mannophryne_neblina	5.594908062	CR	4	4.658886568
Mannophryne_olmonae	5.594908062	CR	4	4.658886568
Bombina_fortinuptialis	25.34958683	VU	2	4.657746956
Bombina_microdeladigitora	25.34958683	VU	2	4.657746956
Albericus_siegfriedi	5.52741458	CR	4	4.648599658
Necturus_maculosus	103.0100581	LC	0	4.644487607
Bombina_lichuanensis	24.8876048	VU	2	4.640058636
Platymantis_negrosensis	11.8374608	EN	3	4.631809064
Ranitomeya_abdita	5.382324452	CR	4	4.626121087
Mantidactylus_madecassus	11.74725459	EN	3	4.624757463
Ameerega_ingeri	5.370068035	CR	4	4.624198872
Ameerega_planipaleae	5.370068035	CR	4	4.624198872
Colostethus_jacobuspetersi	5.367831995	CR	4	4.623847788
Eleutherodactylus_fetosus	11.49573381	EN	3	4.604828832
Eleutherodactylus_polychrus	11.49573381	EN	3	4.604828832
Eleutherodactylus_renjiforum	11.49573381	EN	3	4.604828832
Hyloxalus_anthracinus	5.234374115	CR	4	4.602666914
Hyloxalus_delatorreae	5.234374115	CR	4	4.602666914
Hyloxalus_edwardsi	5.234374115	CR	4	4.602666914
Hyloxalus_ruizi	5.234374115	CR	4	4.602666914
Hyloxalus_vertebralis	5.234374115	CR	4	4.602666914
Allobates_juanii	5.230669842	CR	4	4.602072568
Platymantis_hazelae	11.44794699	EN	3	4.600997251
Platymantis_lawtoni	11.44794699	EN	3	4.600997251
Platymantis_panayensis	11.44794699	EN	3	4.600997251
Platymantis_polillensis	11.44794699	EN	3	4.600997251
Platymantis_subterrestris	11.44794699	EN	3	4.600997251
Spea_hammondii	47.66593626	NT	1	4.578126505
Centrolene_gemmatum	5.082553015	CR	4	4.578013234
Wolterstorffina_mirei	11.13444944	EN	3	4.57549001
Platymantis_cagayanensis	11.12636301	EN	3	4.574823385
Platymantis_levigata	11.12636301	EN	3	4.574823385
Platymantis_spelaea	11.12636301	EN	3	4.574823385
Platymantis_taylori	11.12636301	EN	3	4.574823385
Eleutherodactylus_chrysops	11.10020853	EN	3	4.572664228
Eleutherodactylus_simoteriscus	11.10020853	EN	3	4.572664228
Salamandra_algira	23.15051461	VU	2	4.57060005
Salamandra_lanzai	23.15051461	VU	2	4.57060005
Hypopachus_barberi	23.04101666	VU	2	4.56605576
Nyctibatrachus_deccanensis	23.04038821	VU	2	4.566029619
Nyctibatrachus_humayuni	23.04038821	VU	2	4.566029619
Nyctibatrachus_major	23.04038821	VU	2	4.566029619
Dendrophryniscus_carvalhoi	10.98054764	EN	3	4.562725846
Lyciasalamandra_helverseni	22.93102095	VU	2	4.561469926
Eleutherodactylus_ginesi	10.83300534	EN	3	4.550334231
Eleutherodactylus_glamyrus	10.83300534	EN	3	4.550334231
Eleutherodactylus_lancinii	10.83300534	EN	3	4.550334231
Eleutherodactylus_maculosus	10.83300534	EN	3	4.550334231
Eleutherodactylus_ruthveni	10.83300534	EN	3	4.550334231
Eleutherodactylus_scoloblepharus	10.83300534	EN	3	4.550334231
Eleutherodactylus_wightmanae	10.83300534	EN	3	4.550334231
Eleutherodactylus_zophus	10.83300534	EN	3	4.550334231
Probreviceps_macrodactylus	22.38368448	VU	2	4.538332896
Probreviceps_rungwensis	22.38368448	VU	2	4.538332896
Probreviceps_uluguruensis	22.38368448	VU	2	4.538332896
Pelobates_cultripes	45.57956356	NT	1	4.534309075
Eleutherodactylus_loustes	10.64004929	EN	3	4.533893219
Platymantis_vitiana	10.63856819	EN	3	4.533765969
Peltophryne_fluviatica	4.813745706	CR	4	4.532813785
Peltophryne_lemur	4.813745706	CR	4	4.532813785
Atympanophrys_gigantica	22.25187202	VU	2	4.532680007
Agalychnis_annae	10.53224418	EN	3	4.524588496
Eleutherodactylus_sobetes	10.49388497	EN	3	4.521256694
Eleutherodactylus_surdus	10.49388497	EN	3	4.521256694
Rhaebo_caeruleostictus	10.46699144	EN	3	4.518914141
Hylomantis_lemur	10.46591205	EN	3	4.518820006
Phyllomedusa_baltea	10.44101607	EN	3	4.516646341
Phyllomedusa_ecuatoriana	10.44101607	EN	3	4.516646341
Gyrinophilus_palleucus	21.86171261	VU	2	4.515757934
Litoria_brevipalmata	10.40712935	EN	3	4.513680083
Eleutherodactylus_orestes	10.37910935	EN	3	4.511220702
Eleutherodactylus_simonbolivari	10.37910935	EN	3	4.511220702
Eleutherodactylus_vidua	10.37910935	EN	3	4.511220702
Eleutherodactylus_acutirostris	10.28641819	EN	3	4.503041615
Eleutherodactylus_deinops	10.28641819	EN	3	4.503041615
Eleutherodactylus_haitianus	10.28641819	EN	3	4.503041615
Eleutherodactylus_ruizi	10.28641819	EN	3	4.503041615
Hyloscirtus_pantostictus	10.27857534	EN	3	4.50234648
Hyloscirtus_psarolaimus	10.27857534	EN	3	4.50234648
Hyloscirtus_staufferorum	10.27857534	EN	3	4.50234648
Eleutherodactylus_actinolaimus	10.20986121	EN	3	4.496235397
Eleutherodactylus_crenunguis	10.20986121	EN	3	4.496235397
Eleutherodactylus_lemur	10.20986121	EN	3	4.496235397
Eleutherodactylus_parectatus	10.20986121	EN	3	4.496235397
Eleutherodactylus_rubicundus	10.20986121	EN	3	4.496235397
Eleutherodactylus_suetus	10.20986121	EN	3	4.496235397
Eleutherodactylus_tenebrionis	10.20986121	EN	3	4.496235397
Rhamphophryne_rostrata	4.60058112	CR	4	4.495459086
Scaphiophryne_marmorata	21.36566564	VU	2	4.49382136
Eleutherodactylus_devillei	10.1454561	EN	3	4.490473432
Eleutherodactylus_scolodiscus	10.1454561	EN	3	4.490473432
Eleutherodactylus_siopelus	10.1454561	EN	3	4.490473432
Eleutherodactylus_sulculus	10.1454561	EN	3	4.490473432
Eleutherodactylus_truebae	10.1454561	EN	3	4.490473432
Wurana_tormota	21.2453433	VU	2	4.488427058
Eleutherodactylus_cryophilius	10.090437	EN	3	4.485524747
Eleutherodactylus_festae	10.090437	EN	3	4.485524747
Eleutherodactylus_gentryi	10.090437	EN	3	4.485524747
Eleutherodactylus_gladiator	10.090437	EN	3	4.485524747
Eleutherodactylus_mars	10.090437	EN	3	4.485524747
Eleutherodactylus_principalis	10.090437	EN	3	4.485524747
Eleutherodactylus_pyrrhomerus	10.090437	EN	3	4.485524747
Syrrhophus_dennisi	10.08658223	EN	3	4.48517711
Syrrhophus_dilatus	10.08658223	EN	3	4.48517711
Syrrhophus_saxatilis	10.08658223	EN	3	4.48517711
Syrrhophus_syristes	10.08658223	EN	3	4.48517711
Osteopilus_crucialis	10.07304409	EN	3	4.483955236
Osteopilus_marianae	10.07304409	EN	3	4.483955236
Osteopilus_pulchrilineatus	10.07304409	EN	3	4.483955236
Osteopilus_vastus	10.07304409	EN	3	4.483955236
Osteopilus_wilderi	10.07304409	EN	3	4.483955236
Hyalinobatrachium_crybetes	4.531940598	CR	4	4.483127398
Hyloscirtus_colymba	10.02167369	EN	3	4.479305211
Hyloscirtus_denticulentus	10.02167369	EN	3	4.479305211
Hyloscirtus_lynchi	10.02167369	EN	3	4.479305211
Hyloscirtus_piceigularis	10.02167369	EN	3	4.479305211
Hyloscirtus_simmonsi	10.02167369	EN	3	4.479305211
Centrolene_ballux	4.510612853	CR	4	4.479264565
Centrolene_heloderma	4.510612853	CR	4	4.479264565
Eleutherodactylus_elassodiscus	10.0011565	EN	3	4.477441945
Eleutherodactylus_flavomaculatus	10.0011565	EN	3	4.477441945
Eleutherodactylus_helvolus	10.0011565	EN	3	4.477441945
Eleutherodactylus_latens	10.0011565	EN	3	4.477441945
Eleutherodactylus_melacara	10.0011565	EN	3	4.477441945
Pelodytes_caucasicus	86.71165617	LC	0	4.4740548
Pelodytes_ibericus	86.71165617	LC	0	4.4740548
Pelodytes_punctatus	86.71165617	LC	0	4.4740548
Cochranella_anomala	4.470486301	CR	4	4.471956238
Cochranella_puyoensis	4.470486301	CR	4	4.471956238
Anodonthyla_montana	20.81924487	VU	2	4.469086734
Brachytarsophrys_intermedia	20.74918434	VU	2	4.465870616
Phrynopus_bracki	9.869524142	EN	3	4.465404465
Phrynopus_brunneus	9.869524142	EN	3	4.465404465
Phrynopus_cophites	9.869524142	EN	3	4.465404465
Phrynopus_kempffi	9.869524142	EN	3	4.465404465
Phrynopus_montium	9.869524142	EN	3	4.465404465
Phrynopus_peruvianus	9.869524142	EN	3	4.465404465
Ecnomiohyla_fimbrimembra	9.842920467	EN	3	4.462953917
Ecnomiohyla_minera	9.842920467	EN	3	4.462953917
Ecnomiohyla_phantasmagoria	9.842920467	EN	3	4.462953917
Hydromantes_brunus	20.68057326	VU	2	4.462710979
Hydromantes_shastae	20.68057326	VU	2	4.462710979
Ambystoma_barbouri	42.32155866	NT	1	4.461797582
Nannophrys_ceylonensis	20.62038107	VU	2	4.459930799
Werneria_bambutensis	9.804727747	EN	3	4.459425334
Werneria_mertensiana	9.804727747	EN	3	4.459425334
Werneria_preussi	9.804727747	EN	3	4.459425334
Werneria_submontana	9.804727747	EN	3	4.459425334
Werneria_tandyi	9.804727747	EN	3	4.459425334
Pseudohynobius_flavomaculatus	20.59350027	VU	2	4.458686717
Duellmanohyla_chamulae	9.783181246	EN	3	4.45742917
Duellmanohyla_ignicolor	9.783181246	EN	3	4.45742917
Duellmanohyla_lythrodes	9.783181246	EN	3	4.45742917
Plethodon_asupak	20.49333466	VU	2	4.454037232
Osornophryne_antisana	9.698537515	EN	3	4.449548593
Osornophryne_guacamayo	9.698537515	EN	3	4.449548593
Osornophryne_percrassa	9.698537515	EN	3	4.449548593
Osornophryne_talipes	9.698537515	EN	3	4.449548593
Rhombophryne_coudreaui	20.39624767	VU	2	4.449509925
Rhombophryne_testudo	20.39624767	VU	2	4.449509925
Ollotis_cristata	4.326773666	CR	4	4.445334461
Ollotis_fastidiosa	4.326773666	CR	4	4.445334461
Ollotis_holdridgei	4.326773666	CR	4	4.445334461
Ollotis_peripatetes	4.326773666	CR	4	4.445334461
Dendropsophus_gryllatus	9.611961863	EN	3	4.441423384
Eleutherodactylus_amplinympha	9.595968743	EN	3	4.439915163
Eleutherodactylus_auriculatoides	9.595968743	EN	3	4.439915163
Eleutherodactylus_barlagnei	9.595968743	EN	3	4.439915163
Eleutherodactylus_cooki	9.595968743	EN	3	4.439915163
Eleutherodactylus_euphronides	9.595968743	EN	3	4.439915163
Eleutherodactylus_fallax	9.595968743	EN	3	4.439915163
Eleutherodactylus_gryllus	9.595968743	EN	3	4.439915163
Eleutherodactylus_hedricki	9.595968743	EN	3	4.439915163
Eleutherodactylus_ionthus	9.595968743	EN	3	4.439915163
Eleutherodactylus_leberi	9.595968743	EN	3	4.439915163
Eleutherodactylus_montanus	9.595968743	EN	3	4.439915163
Eleutherodactylus_patriciae	9.595968743	EN	3	4.439915163
Eleutherodactylus_pinchoni	9.595968743	EN	3	4.439915163
Eleutherodactylus_pituinus	9.595968743	EN	3	4.439915163
Eleutherodactylus_portoricensis	9.595968743	EN	3	4.439915163
Eleutherodactylus_schwartzi	9.595968743	EN	3	4.439915163
Eleutherodactylus_shrevei	9.595968743	EN	3	4.439915163
Eleutherodactylus_urichi	9.595968743	EN	3	4.439915163
Hemidactylium_scutatum	83.73670868	LC	0	4.439548904
Eleutherodactylus_bisignatus	9.583176596	EN	3	4.438707168
Eleutherodactylus_cosnipatae	9.583176596	EN	3	4.438707168
Eleutherodactylus_insignitus	9.583176596	EN	3	4.438707168
Eleutherodactylus_johannesdei	9.583176596	EN	3	4.438707168
Eleutherodactylus_mnionaetes	9.583176596	EN	3	4.438707168
Eleutherodactylus_paramerus	9.583176596	EN	3	4.438707168
Eleutherodactylus_viridicans	9.583176596	EN	3	4.438707168
Amietophrynus_taiensis	4.260017463	CR	4	4.432723069
Breviceps_gibbosus	20.00486259	VU	2	4.431048324
Breviceps_macrops	20.00486259	VU	2	4.431048324
Breviceps_sylvestris	20.00486259	VU	2	4.431048324
Chaunus_amabilis	4.241734774	CR	4	4.42924123
Chaunus_chavin	4.241734774	CR	4	4.42924123
Euhyas_acmonis	9.476690055	EN	3	4.428594336
Euhyas_adela	9.476690055	EN	3	4.428594336
Euhyas_alcoae	9.476690055	EN	3	4.428594336
Euhyas_andrewsi	9.476690055	EN	3	4.428594336
Euhyas_armstrongi	9.476690055	EN	3	4.428594336
Euhyas_casparii	9.476690055	EN	3	4.428594336
Euhyas_counouspea	9.476690055	EN	3	4.428594336
Euhyas_emiliae	9.476690055	EN	3	4.428594336
Euhyas_etheridgei	9.476690055	EN	3	4.428594336
Euhyas_glaphycompus	9.476690055	EN	3	4.428594336
Euhyas_grabhami	9.476690055	EN	3	4.428594336
Euhyas_grahami	9.476690055	EN	3	4.428594336
Euhyas_greyi	9.476690055	EN	3	4.428594336
Euhyas_guanahacabibes	9.476690055	EN	3	4.428594336
Euhyas_gundlachi	9.476690055	EN	3	4.428594336
Euhyas_heminota	9.476690055	EN	3	4.428594336
Euhyas_intermedia	9.476690055	EN	3	4.428594336
Euhyas_jamaicensis	9.476690055	EN	3	4.428594336
Euhyas_klinikowskii	9.476690055	EN	3	4.428594336
Euhyas_lenta	9.476690055	EN	3	4.428594336
Euhyas_luteola	9.476690055	EN	3	4.428594336
Euhyas_minuta	9.476690055	EN	3	4.428594336
Euhyas_nubicola	9.476690055	EN	3	4.428594336
Euhyas_pinarensis	9.476690055	EN	3	4.428594336
Euhyas_probolaea	9.476690055	EN	3	4.428594336
Euhyas_simulans	9.476690055	EN	3	4.428594336
Euhyas_thomasi	9.476690055	EN	3	4.428594336
Euhyas_toa	9.476690055	EN	3	4.428594336
Euhyas_zeus	9.476690055	EN	3	4.428594336
Euhyas_zugi	9.476690055	EN	3	4.428594336
Craugastor_aurilegulus	9.469291608	EN	3	4.427887905
Craugastor_azueroensis	9.469291608	EN	3	4.427887905
Craugastor_charadra	9.469291608	EN	3	4.427887905
Craugastor_daryi	9.469291608	EN	3	4.427887905
Craugastor_gulosus	9.469291608	EN	3	4.427887905
Craugastor_hobartsmithi	9.469291608	EN	3	4.427887905
Craugastor_inachus	9.469291608	EN	3	4.427887905
Craugastor_laevissimus	9.469291608	EN	3	4.427887905
Craugastor_lauraster	9.469291608	EN	3	4.427887905
Craugastor_montanus	9.469291608	EN	3	4.427887905
Craugastor_obesus	9.469291608	EN	3	4.427887905
Craugastor_omiltemanus	9.469291608	EN	3	4.427887905
Craugastor_pechorum	9.469291608	EN	3	4.427887905
Craugastor_punctariolus	9.469291608	EN	3	4.427887905
Craugastor_rhyacobatrachus	9.469291608	EN	3	4.427887905
Craugastor_sabrinus	9.469291608	EN	3	4.427887905
Craugastor_sandersoni	9.469291608	EN	3	4.427887905
Craugastor_silvicola	9.469291608	EN	3	4.427887905
Craugastor_spatulatus	9.469291608	EN	3	4.427887905
Craugastor_stuarti	9.469291608	EN	3	4.427887905
Craugastor_uno	9.469291608	EN	3	4.427887905
Craugastor_vulcani	9.469291608	EN	3	4.427887905
Ptychohyla_erythromma	9.467455328	EN	3	4.427712493
Ptychohyla_legleri	9.467455328	EN	3	4.427712493
Ptychohyla_leonhardschultzei	9.467455328	EN	3	4.427712493
Ptychohyla_panchoi	9.467455328	EN	3	4.427712493
Ptychohyla_salvadorensis	9.467455328	EN	3	4.427712493
Ptychohyla_spinipollex	9.467455328	EN	3	4.427712493
Discoglossus_galganoi	81.90838669	LC	0	4.417736223
Discoglossus_pictus	81.90838669	LC	0	4.417736223
Discoglossus_sardus	81.90838669	LC	0	4.417736223
Discoglossus_scovazzi	81.90838669	LC	0	4.417736223
Rhinoderma_darwinii	19.70930068	VU	2	4.416877269
Eleutherodactylus_acerus	9.32211298	EN	3	4.413730027
Eleutherodactylus_angustilineatus	9.32211298	EN	3	4.413730027
Eleutherodactylus_atratus	9.32211298	EN	3	4.413730027
Eleutherodactylus_bacchus	9.32211298	EN	3	4.413730027
Eleutherodactylus_balionotus	9.32211298	EN	3	4.413730027
Eleutherodactylus_baryecuus	9.32211298	EN	3	4.413730027
Eleutherodactylus_bellona	9.32211298	EN	3	4.413730027
Eleutherodactylus_cabrerai	9.32211298	EN	3	4.413730027
Eleutherodactylus_cacao	9.32211298	EN	3	4.413730027
Eleutherodactylus_calcaratus	9.32211298	EN	3	4.413730027
Eleutherodactylus_capitonis	9.32211298	EN	3	4.413730027
Eleutherodactylus_colomai	9.32211298	EN	3	4.413730027
Eleutherodactylus_cremnobates	9.32211298	EN	3	4.413730027
Eleutherodactylus_cryptomelas	9.32211298	EN	3	4.413730027
Eleutherodactylus_degener	9.32211298	EN	3	4.413730027
Eleutherodactylus_dissimulatus	9.32211298	EN	3	4.413730027
Eleutherodactylus_dorsopictus	9.32211298	EN	3	4.413730027
Eleutherodactylus_eugeniae	9.32211298	EN	3	4.413730027
Eleutherodactylus_glandulosus	9.32211298	EN	3	4.413730027
Eleutherodactylus_hernandezi	9.32211298	EN	3	4.413730027
Eleutherodactylus_ignicolor	9.32211298	EN	3	4.413730027
Eleutherodactylus_incanus	9.32211298	EN	3	4.413730027
Eleutherodactylus_jorgevelosai	9.32211298	EN	3	4.413730027
Eleutherodactylus_katoptroides	9.32211298	EN	3	4.413730027
Eleutherodactylus_lividus	9.32211298	EN	3	4.413730027
Eleutherodactylus_merostictus	9.32211298	EN	3	4.413730027
Eleutherodactylus_modipeplus	9.32211298	EN	3	4.413730027
Eleutherodactylus_museosus	9.32211298	EN	3	4.413730027
Eleutherodactylus_ocreatus	9.32211298	EN	3	4.413730027
Eleutherodactylus_pastazensis	9.32211298	EN	3	4.413730027
Eleutherodactylus_percultus	9.32211298	EN	3	4.413730027
Eleutherodactylus_prolatus	9.32211298	EN	3	4.413730027
Eleutherodactylus_proserpens	9.32211298	EN	3	4.413730027
Eleutherodactylus_pteridophilus	9.32211298	EN	3	4.413730027
Eleutherodactylus_pycnodermis	9.32211298	EN	3	4.413730027
Eleutherodactylus_rhodoplichus	9.32211298	EN	3	4.413730027
Eleutherodactylus_spilogaster	9.32211298	EN	3	4.413730027
Eleutherodactylus_thymalopsoides	9.32211298	EN	3	4.413730027
Eleutherodactylus_turumiquirensis	9.32211298	EN	3	4.413730027
Gastrotheca_bufona	9.314495356	EN	3	4.412991764
Gastrotheca_christiani	9.314495356	EN	3	4.412991764
Gastrotheca_espeletia	9.314495356	EN	3	4.412991764
Gastrotheca_litonedis	9.314495356	EN	3	4.412991764
Gastrotheca_orophylax	9.314495356	EN	3	4.412991764
Gastrotheca_ovifera	9.314495356	EN	3	4.412991764
Gastrotheca_pseustes	9.314495356	EN	3	4.412991764
Gastrotheca_psychrophila	9.314495356	EN	3	4.412991764
Gastrotheca_riobambae	9.314495356	EN	3	4.412991764
Gastrotheca_ruizi	9.314495356	EN	3	4.412991764
Gastrotheca_splendens	9.314495356	EN	3	4.412991764
Gastrotheca_stictopleura	9.314495356	EN	3	4.412991764
Gastrotheca_trachyceps	9.314495356	EN	3	4.412991764
Kaloula_kalingensis	19.60593324	VU	2	4.411873417
Kaloula_rigida	19.60593324	VU	2	4.411873417
Epicrionops_bicolor	81.39084877	LC	0	4.411474372
Epicrionops_niger	81.39084877	LC	0	4.411474372
Epicrionops_petersi	81.39084877	LC	0	4.411474372
Dendrotriton_megarhinus	19.52799649	VU	2	4.408083998
Dendrotriton_xolocalcae	19.52799649	VU	2	4.408083998
Hypogeophis_rostratus	80.80442885	LC	0	4.404331385
Parapelophryne_scalpta	9.109877553	EN	3	4.392954463
Batrachoseps_regius	19.12312662	VU	2	4.388164093
Batrachoseps_simatus	19.12312662	VU	2	4.388164093
Batrachoseps_stebbinsi	19.12312662	VU	2	4.388164093
Batrachoseps_wrightorum	19.12312662	VU	2	4.388164093
Siren_intermedia	79.41141797	LC	0	4.387156181
Siren_lacertina	79.41141797	LC	0	4.387156181
Stumpffia_pygmaea	18.84215353	VU	2	4.374103002
Pedostibes_tuberculosus	8.90976852	EN	3	4.372962532
Eurycea_chisholmensis	18.77535527	VU	2	4.37073084
Eurycea_junaluska	18.77535527	VU	2	4.37073084
Eurycea_latitans	18.77535527	VU	2	4.37073084
Eurycea_nana	18.77535527	VU	2	4.37073084
Eurycea_neotenes	18.77535527	VU	2	4.37073084
Eurycea_rathbuni	18.77535527	VU	2	4.37073084
Eurycea_sosorum	18.77535527	VU	2	4.37073084
Eurycea_tridentifera	18.77535527	VU	2	4.37073084
Eurycea_wallacei	18.77535527	VU	2	4.37073084
Eurycea_waterlooensis	18.77535527	VU	2	4.37073084
Chiropterotriton_orculus	18.68796014	VU	2	4.366301649
Liua_tsinpaensis	18.60781658	VU	2	4.362222653
Duttaphrynus_noellerti	8.789639137	EN	3	4.360766137
Alytes_obstetricans	77.20527924	LC	0	4.359337155
Nototriton_gamezi	18.53630165	VU	2	4.358568719
Nototriton_guanacaste	18.53630165	VU	2	4.358568719
Nototriton_saslaya	18.53630165	VU	2	4.358568719
Philautus_caeruleus	8.765503341	EN	3	4.35829765
Philautus_signatus	8.765503341	EN	3	4.35829765
Melanophryniscus_devincenzii	8.707183703	EN	3	4.352307741
Hydromantes_flavus	18.34793514	VU	2	4.348880064
Litoria_nannotis	8.635766637	EN	3	4.344923408
Litoria_rheocola	8.635766637	EN	3	4.344923408
Taudactylus_liemi	37.47075935	NT	1	4.343045636
Altiphrynoides_malcolmi	8.586508299	EN	3	4.339798266
Ramanella_nagaoi	18.12975087	VU	2	4.337539121
Ramanella_triangularis	18.12975087	VU	2	4.337539121
Megophrys_edwardinae	18.11135902	VU	2	4.336577233
Megophrys_stejnegeri	18.11135902	VU	2	4.336577233
Lanzarana_largeni	37.17911206	NT	1	4.335435742
Litoria_raniformis	8.474910091	EN	3	4.328088804
Limnonectes_acanthi	17.94255368	VU	2	4.32770527
Batrachyla_fitzroya	17.91616277	VU	2	4.326311091
Hydrophylax_asperrima	8.391927099	EN	3	4.319292043
Hydrophylax_occidentalis	8.391927099	EN	3	4.319292043
Platypelis_tsaratananaensis	17.76391305	VU	2	4.318229868
Oedipina_alfaroi	17.75269977	VU	2	4.317632091
Oedipina_uniformis	17.75269977	VU	2	4.317632091
Exerodonta_catracha	8.349995317	EN	3	4.314817384
Exerodonta_chimalapa	8.349995317	EN	3	4.314817384
Pseudhymenochirus_merlini	73.7771246	LC	0	4.314512017
Plethodontohyla_coronata	17.69117763	VU	2	4.314345989
Plethodontohyla_serratopalpebrosa	17.69117763	VU	2	4.314345989
Plethodontohyla_tuberata	17.69117763	VU	2	4.314345989
Plethodon_hubrichti	17.68390179	VU	2	4.313956647
Plethodon_shenandoah	17.68390179	VU	2	4.313956647
Plethodon_sherando	17.68390179	VU	2	4.313956647
Kalophrynus_intermedius	17.57931904	VU	2	4.308343444
Kalophrynus_minusculus	17.57931904	VU	2	4.308343444
Kalophrynus_punctatus	17.57931904	VU	2	4.308343444
Herpele_squalostoma	73.16651073	LC	0	4.30631271
Babina_holsti	8.249063537	EN	3	4.303963849
Babina_psaltes	8.249063537	EN	3	4.303963849
Babina_subaspera	8.249063537	EN	3	4.303963849
Litoria_cooloolensis	8.219798656	EN	3	4.300794741
Pseudoeurycea_bellii	17.30574118	VU	2	4.293509098
Pseudoeurycea_boneti	17.30574118	VU	2	4.293509098
Pseudoeurycea_leprosa	17.30574118	VU	2	4.293509098
Pseudoeurycea_robertsi	17.30574118	VU	2	4.293509098
Pseudoeurycea_scandens	17.30574118	VU	2	4.293509098
Pleurodeles_nebulosus	17.27070762	VU	2	4.291593462
Astylosternus_diadematus	17.26043	VU	2	4.291030785
Astylosternus_rheophilus	17.26043	VU	2	4.291030785
Neurergus_crocatus	17.25392075	VU	2	4.290674253
Neurergus_strauchii	17.25392075	VU	2	4.290674253
Limnonectes_dabanus	17.22750001	VU	2	4.289225804
Limnonectes_diuatus	17.22750001	VU	2	4.289225804
Leptodactylodon_albiventris	17.20284654	VU	2	4.287872346
Leptodactylodon_boulengeri	17.20284654	VU	2	4.287872346
Leptodactylodon_bueanus	17.20284654	VU	2	4.287872346
Leptodactylodon_polyacanthus	17.20284654	VU	2	4.287872346
Leptodactylodon_ventrimarmoratus	17.20284654	VU	2	4.287872346
Pulchrana_mangyanum	8.072582467	EN	3	4.284698492
Plethodon_amplus	17.13646818	VU	2	4.284219089
Plethodon_cheoah	17.13646818	VU	2	4.284219089
Plethodon_fourchensis	17.13646818	VU	2	4.284219089
Plethodon_meridianus	17.13646818	VU	2	4.284219089
Plethodon_petraeus	17.13646818	VU	2	4.284219089
Plethodon_shermani	17.13646818	VU	2	4.284219089
Pipa_carvalhoi	71.21845563	LC	0	4.279695631
Bolitoglossa_chica	16.98113981	VU	2	4.275617781
Bolitoglossa_diminuta	16.98113981	VU	2	4.275617781
Bolitoglossa_gracilis	16.98113981	VU	2	4.275617781
Bolitoglossa_guaramacalensis	16.98113981	VU	2	4.275617781
Bolitoglossa_hiemalis	16.98113981	VU	2	4.275617781
Bolitoglossa_hypacra	16.98113981	VU	2	4.275617781
Bolitoglossa_lignicolor	16.98113981	VU	2	4.275617781
Bolitoglossa_macrinii	16.98113981	VU	2	4.275617781
Bolitoglossa_medemi	16.98113981	VU	2	4.275617781
Bolitoglossa_mombachoensis	16.98113981	VU	2	4.275617781
Bolitoglossa_mulleri	16.98113981	VU	2	4.275617781
Bolitoglossa_orestes	16.98113981	VU	2	4.275617781
Bolitoglossa_palmata	16.98113981	VU	2	4.275617781
Bolitoglossa_rostrata	16.98113981	VU	2	4.275617781
Bolitoglossa_silverstonei	16.98113981	VU	2	4.275617781
Bolitoglossa_sima	16.98113981	VU	2	4.275617781
Scutiger_gongshanensis	16.97322086	VU	2	4.275177281
Scutiger_liupanensis	16.97322086	VU	2	4.275177281
Scutiger_nepalensis	16.97322086	VU	2	4.275177281
Scutiger_tuberculatus	16.97322086	VU	2	4.275177281
Oreolalax_granulosus	16.79953423	VU	2	4.265466651
Oreolalax_jingdongensis	16.79953423	VU	2	4.265466651
Oreolalax_major	16.79953423	VU	2	4.265466651
Oreolalax_multipunctatus	16.79953423	VU	2	4.265466651
Oreolalax_rhodostigmatus	16.79953423	VU	2	4.265466651
Litoria_dayi	7.899090732	EN	3	4.265390648
Plectrohyla_glandulosa	7.856377277	EN	3	4.260579337
Plectrohyla_lacertosa	7.856377277	EN	3	4.260579337
Plectrohyla_psiloderma	7.856377277	EN	3	4.260579337
Plectrohyla_sagorum	7.856377277	EN	3	4.260579337
Leptobrachella_baluensis	16.6941042	VU	2	4.259525849
Leptobrachella_brevicrus	16.6941042	VU	2	4.259525849
Leptobrachella_parva	16.6941042	VU	2	4.259525849
Leptobrachella_serasanae	16.6941042	VU	2	4.259525849
Rana_sauteri	7.834898121	EN	3	4.258151116
Batrachuperus_karlschmidti	16.65747819	VU	2	4.257453748
Batrachuperus_pinchonii	16.65747819	VU	2	4.257453748
Batrachuperus_tibetanus	16.65747819	VU	2	4.257453748
Batrachuperus_yenyuanensis	16.65747819	VU	2	4.257453748
Cophixalus_concinnus	3.406604419	CR	4	4.255693142
Atelopus_certus	7.781011337	EN	3	4.252033129
Atelopus_dimorphus	7.781011337	EN	3	4.252033129
Atelopus_limosus	7.781011337	EN	3	4.252033129
Atelopus_longibrachius	7.781011337	EN	3	4.252033129
Chaunus_chrysophorus	7.781011337	EN	3	4.252033129
Megastomatohyla_mixomaculata	7.768637967	EN	3	4.25062303
Megastomatohyla_nubicola	7.768637967	EN	3	4.25062303
Plectrohyla_arborescandens	7.739081324	EN	3	4.247246614
Plectrohyla_charadricola	7.739081324	EN	3	4.247246614
Plectrohyla_cyclada	7.739081324	EN	3	4.247246614
Plectrohyla_mykter	7.739081324	EN	3	4.247246614
Plectrohyla_pentheter	7.739081324	EN	3	4.247246614
Plectrohyla_robertsorum	7.739081324	EN	3	4.247246614
Atelognathus_nitoi	16.47698192	VU	2	4.247179058
Atelognathus_salai	16.47698192	VU	2	4.247179058
Atelognathus_solitarius	16.47698192	VU	2	4.247179058
Buergeria_oxycephala	16.46663228	VU	2	4.246586695
Limnonectes_heinrichi	16.27318575	VU	2	4.235449704
Xenophrys_nankiangensis	16.26374785	VU	2	4.234903164
Philautus_folicola	7.615312287	EN	3	4.23298266
Arthroleptis_tanneri	16.22250413	VU	2	4.23251127
Arthroleptis_xenodactylus	16.22250413	VU	2	4.23251127
Philautus_alto	7.521977168	EN	3	4.222089918
Philautus_cuspis	7.521977168	EN	3	4.222089918
Philautus_zorro	7.521977168	EN	3	4.222089918
Micrixalus_nudis	16.03793658	VU	2	4.221736783
Micrixalus_phyllophilus	16.03793658	VU	2	4.221736783
Micrixalus_saxicola	16.03793658	VU	2	4.221736783
Indirana_leithii	15.97844213	VU	2	4.218238791
Paramesotriton_deloustali	15.87633329	VU	2	4.212206605
Paramesotriton_fuzhongensis	15.87633329	VU	2	4.212206605
Afrixalus_knysnae	7.416082477	EN	3	4.209585998
Afrixalus_lacteus	7.416082477	EN	3	4.209585998
Leptopelis_barbouri	15.71519474	VU	2	4.202612531
Leptopelis_palmatus	15.71519474	VU	2	4.202612531
Leptopelis_parkeri	15.71519474	VU	2	4.202612531
Leptopelis_ragazzii	15.71519474	VU	2	4.202612531
Leptopelis_uluguruensis	15.71519474	VU	2	4.202612531
Leptopelis_vannutellii	15.71519474	VU	2	4.202612531
Leptopelis_vermiculatus	15.71519474	VU	2	4.202612531
Ichthyophis_orthoplicatus	15.71142209	VU	2	4.202386804
Ichthyophis_pseudangularis	15.71142209	VU	2	4.202386804
Rana_okinavana	7.290116808	EN	3	4.194505601
Rana_pyrenaica	7.290116808	EN	3	4.194505601
Hynobius_arisanensis	15.57991302	VU	2	4.194486265
Hynobius_boulengeri	15.57991302	VU	2	4.194486265
Hynobius_stejnegeri	15.57991302	VU	2	4.194486265
Hynobius_tokyoensis	15.57991302	VU	2	4.194486265
Hynobius_yiwuensis	15.57991302	VU	2	4.194486265
Pipa_aspera	65.14052286	LC	0	4.191781613
Schistometopum_gregorii	64.98250303	LC	0	4.189389601
Schistometopum_thomense	64.98250303	LC	0	4.189389601
Pelophylax_cerigensis	7.225167825	EN	3	4.186640242
Pelophylax_cretensis	7.225167825	EN	3	4.186640242
Pelophylax_shqipericus	7.225167825	EN	3	4.186640242
Pelophylax_tenggerensis	7.225167825	EN	3	4.186640242
Leptobrachium_banae	15.35441916	VU	2	4.180792507
Leptobrachium_gunungense	15.35441916	VU	2	4.180792507
Leptobrachium_hainanense	15.35441916	VU	2	4.180792507
Amphiuma_means	64.32311628	LC	0	4.179345975
Amphiuma_tridactylum	64.32311628	LC	0	4.179345975
Amolops_hainanensis	7.121079189	EN	3	4.173904592
Leptolalax_arayai	15.21326326	VU	2	4.172123988
Leptolalax_hamidi	15.21326326	VU	2	4.172123988
Leptolalax_kajangensis	15.21326326	VU	2	4.172123988
Leptolalax_pictus	15.21326326	VU	2	4.172123988
Leptolalax_tuberosus	15.21326326	VU	2	4.172123988
Microhyla_maculifera	15.18818683	VU	2	4.170576129
Hyperolius_bobirensis	7.085055378	EN	3	4.169458884
Hyperolius_dintelmanni	7.085055378	EN	3	4.169458884
Hyperolius_kihangensis	7.085055378	EN	3	4.169458884
Hyperolius_leleupi	7.085055378	EN	3	4.169458884
Hyperolius_leucotaenius	7.085055378	EN	3	4.169458884
Hyperolius_nienokouensis	7.085055378	EN	3	4.169458884
Hyperolius_nimbae	7.085055378	EN	3	4.169458884
Hyperolius_pickersgilli	7.085055378	EN	3	4.169458884
Hyperolius_rubrovermiculatus	7.085055378	EN	3	4.169458884
Hyperolius_tannerorum	7.085055378	EN	3	4.169458884
Hyperolius_thomensis	7.085055378	EN	3	4.169458884
Hyperolius_torrentis	7.085055378	EN	3	4.169458884
Lithobates_dunni	7.08190146	EN	3	4.169068716
Lithobates_johni	7.08190146	EN	3	4.169068716
Lithobates_onca	7.08190146	EN	3	4.169068716
Oreobates_simmonsi	15.13625554	VU	2	4.167362998
Tylototriton_kweichowensis	15.13345433	VU	2	4.167189386
Tylototriton_wenxianensis	15.13345433	VU	2	4.167189386
Necturus_beyeri	63.27524571	LC	0	4.163174576
Necturus_punctatus	63.27524571	LC	0	4.163174576
Huia_amamiensis	7.004414656	EN	3	4.159434763
Huia_ishikawae	7.004414656	EN	3	4.159434763
Huia_kuangwuensis	7.004414656	EN	3	4.159434763
Huia_narina	7.004414656	EN	3	4.159434763
Huia_supranarina	7.004414656	EN	3	4.159434763
Huia_utsunomiyaorum	7.004414656	EN	3	4.159434763
Petropedetes_cameronensis	30.72625157	NT	1	4.150291644
Ansonia_anotis	6.930997425	EN	3	4.150220348
Ansonia_guibei	6.930997425	EN	3	4.150220348
Ansonia_latidisca	6.930997425	EN	3	4.150220348
Ansonia_ornata	6.930997425	EN	3	4.150220348
Ansonia_platysoma	6.930997425	EN	3	4.150220348
Phyllobates_terribilis	6.866070672	EN	3	4.1420002
Phyllobates_vittatus	6.866070672	EN	3	4.1420002
Petropedetes_natator	30.3799258	NT	1	4.139315563
Quasipaa_exilispinosa	14.66564718	VU	2	4.137764598
Quasipaa_fasciculispina	14.66564718	VU	2	4.137764598
Quasipaa_jiulongensis	14.66564718	VU	2	4.137764598
Quasipaa_shini	14.66564718	VU	2	4.137764598
Quasipaa_spinosa	14.66564718	VU	2	4.137764598
Limnonectes_macrodon	14.56895609	VU	2	4.131573298
Cacosternum_capense	14.56079094	VU	2	4.13104871
Ingerana_liui	14.55821444	VU	2	4.13088312
Ingerana_tasanae	14.55821444	VU	2	4.13088312
Limnonectes_parvus	14.50521423	VU	2	4.127470731
Geocrinia_vitellina	14.42822272	VU	2	4.122492837
Limnonectes_visayanus	14.36847532	VU	2	4.118612715
Occidozyga_borealis	14.33103752	VU	2	4.116173731
Occidozyga_diminutiva	14.33103752	VU	2	4.116173731
Limnonectes_fragilis	14.28993672	VU	2	4.113489242
Ensatina_eschscholtzii	59.95236252	LC	0	4.110092617
Geotrypetes_seraphini	59.38418009	LC	0	4.100727152
Odontophrynus_achalensis	14.08339462	VU	2	4.099888806
Adelophryne_baturitensis	14.04997038	VU	2	4.097670384
Glyphoglossus_molossus	28.96686404	NT	1	4.09323942
Cryptobatrachus_fuhrmanni	13.97697066	VU	2	4.092808093
Gephyromantis_rivicola	13.97553035	VU	2	4.09271192
Strongylopus_kitumbeine	13.96744545	VU	2	4.092171901
Strongylopus_merumontanus	13.96744545	VU	2	4.092171901
Strongylopus_rhodesianus	13.96744545	VU	2	4.092171901
Strongylopus_springbokensis	13.96744545	VU	2	4.092171901
Theloderma_bicolor	6.482195992	EN	3	4.091967872
Nectophrynoides_cryptus	6.445644425	EN	3	4.087070762
Nectophrynoides_minutus	6.445644425	EN	3	4.087070762
Nectophrynoides_pseudotornieri	6.445644425	EN	3	4.087070762
Nectophrynoides_vestergaardi	6.445644425	EN	3	4.087070762
Pipa_parva	58.24587942	LC	0	4.081696232
Pipa_arrabali	58.17535114	LC	0	4.080505089
Rhyacotriton_variegatus	58.11206477	LC	0	4.079435045
Rhacophorus_angulirostris	6.35713364	EN	3	4.075111947
Crinia_tinnula	13.69854488	VU	2	4.074042862
Chaperina_fusca	57.47426971	LC	0	4.068586823
Phrynobatrachus_acutirostris	13.60079163	VU	2	4.06737011
Phrynobatrachus_bequaerti	13.60079163	VU	2	4.06737011
Phrynobatrachus_cricogaster	13.60079163	VU	2	4.06737011
Phrynobatrachus_steindachneri	13.60079163	VU	2	4.06737011
Phrynobatrachus_uzungwensis	13.60079163	VU	2	4.06737011
Phrynobatrachus_versicolor	13.60079163	VU	2	4.06737011
Phrynobatrachus_villiersi	13.60079163	VU	2	4.06737011
Rhacophorus_aurantiventris	6.276431486	EN	3	4.064082103
Rhacophorus_calcadensis	6.276431486	EN	3	4.064082103
Alsodes_barrioi	13.5172609	VU	2	4.06163271
Dyscophus_antongilii	28.0254248	NT	1	4.061319344
Boulengerula_boulengeri	56.84884748	LC	0	4.057833531
Boulengerula_taitana	56.84884748	LC	0	4.057833531
Boulengerula_uluguruensis	56.84884748	LC	0	4.057833531
Epipedobates_tricolor	6.211945235	EN	3	4.055180253
Dicamptodon_aterrimus	56.59096906	LC	0	4.053365768
Dicamptodon_copei	56.59096906	LC	0	4.053365768
Dicamptodon_tenebrosus	56.59096906	LC	0	4.053365768
Eleutherodactylus_polemistes	13.39006342	VU	2	4.052832289
Philautus_cavirostris	6.169081268	EN	3	4.049219053
Philautus_decoris	6.169081268	EN	3	4.049219053
Philautus_mittermeieri	6.169081268	EN	3	4.049219053
Philautus_schmarda	6.169081268	EN	3	4.049219053
Scotobleps_gabonicus	56.28898069	LC	0	4.048108296
Philautus_nerostagona	6.147423701	EN	3	4.046193512
Philautus_similis	6.147423701	EN	3	4.046193512
Philautus_tinniens	6.147423701	EN	3	4.046193512
Philautus_wynaadensis	6.147423701	EN	3	4.046193512
Philautus_fulvus	6.147423699	EN	3	4.046193512
Cycloramphus_acangatan	13.22595349	VU	2	4.041362368
Rhacophorus_lateralis	6.073033684	EN	3	4.035731022
Rhacophorus_yaoshanensis	6.073033684	EN	3	4.035731022
Charadrahyla_nephila	13.1283902	VU	2	4.034480624
Charadrahyla_taeniopus	13.1283902	VU	2	4.034480624
Gephyromantis_striatus	13.10815707	VU	2	4.033047507
Philautus_charius	5.994209047	EN	3	4.024524069
Philautus_ocularis	5.994209047	EN	3	4.024524069
Philautus_reticulatus	5.994209047	EN	3	4.024524069
Philautus_surrufus	5.994209047	EN	3	4.024524069
Spinomantis_elegans	12.95304416	VU	2	4.021992065
Spinomantis_massorum	12.95304416	VU	2	4.021992065
Euparkerella_robusta	12.90386547	VU	2	4.018461254
Euparkerella_tridactyla	12.90386547	VU	2	4.018461254
Mantella_haraldmeieri	12.89947367	VU	2	4.018145335
Nanorana_liui	12.87188839	VU	2	4.016158735
Nanorana_minica	12.87188839	VU	2	4.016158735
Nanorana_rostandi	12.87188839	VU	2	4.016158735
Petropedetes_johnstoni	26.51017451	NT	1	4.007703099
Rhacophorus_arvalis	5.869475762	EN	3	4.006529337
Philautus_disgregus	5.855436918	EN	3	4.00448359
Philautus_kerangae	5.855436918	EN	3	4.00448359
Philautus_microtympanum	5.84807438	EN	3	4.003409042
Philautus_silus	5.84807438	EN	3	4.003409042
Philautus_silvaticus	5.84807438	EN	3	4.003409042
Philautus_steineri	5.84807438	EN	3	4.003409042
Smilisca_dentata	5.828678392	EN	3	4.000572696
Mantella_madagascariensis	12.64993677	VU	2	4.000029251
Mantella_pulchra	12.64993677	VU	2	4.000029251
Philautus_ocellatus	5.754497912	EN	3	3.989650182
Philautus_sarasinorum	5.754497912	EN	3	3.989650182
Pseudophryne_australis	12.50360766	VU	2	3.989251245
Lankanectes_corrugatus	52.94865179	LC	0	3.988032701
Aquixalus_baliogaster	12.43991891	VU	2	3.984523663
Chiromantis_romeri	5.719819547	EN	3	3.984502843
Telmatobius_arequipensis	12.4162008	VU	2	3.982757353
Telmatobius_carrillae	12.4162008	VU	2	3.982757353
Telmatobius_hauthali	12.4162008	VU	2	3.982757353
Telmatobius_hockingi	12.4162008	VU	2	3.982757353
Telmatobius_huayra	12.4162008	VU	2	3.982757353
Telmatobius_marmoratus	12.4162008	VU	2	3.982757353
Telmatobius_oxycephalus	12.4162008	VU	2	3.982757353
Telmatobius_peruvianus	12.4162008	VU	2	3.982757353
Telmatobius_verrucosus	12.4162008	VU	2	3.982757353
Telmatobius_yuracare	12.4162008	VU	2	3.982757353
Hymenochirus_boettgeri	52.57851759	LC	0	3.981148197
Hymenochirus_curtipes	52.57851759	LC	0	3.981148197
Callulops_kopsteini	5.695387038	EN	3	3.980860329
Polypedates_eques	5.694474405	EN	3	3.980724012
Polypedates_insularis	5.694474405	EN	3	3.980724012
Polypedates_longinasus	5.694474405	EN	3	3.980724012
Isthmohyla_picadoi	5.690751956	EN	3	3.98016781
Philautus_femoralis	5.690741238	EN	3	3.980166208
Philautus_mooreorum	5.690741238	EN	3	3.980166208
Philautus_poppiae	5.690741238	EN	3	3.980166208
Philautus_stuarti	5.690741238	EN	3	3.980166208
Philautus_viridis	5.690741238	EN	3	3.980166208
Oophaga_arborea	5.686286501	EN	3	3.97950018
Oophaga_speciosa	5.686286501	EN	3	3.97950018
Centrolene_azulae	5.657114191	EN	3	3.975127628
Centrolene_mariae	5.657114191	EN	3	3.975127628
Philautus_asankai	5.64445533	EN	3	3.973224264
Philautus_auratus	5.64445533	EN	3	3.973224264
Philautus_frankenbergi	5.64445533	EN	3	3.973224264
Philautus_hoffmanni	5.64445533	EN	3	3.973224264
Philautus_pleurotaenia	5.64445533	EN	3	3.973224264
Philautus_aurantium	5.613121154	EN	3	3.968497271
Aromobates_alboguttatus	5.594908062	EN	3	3.965739387
Aromobates_duranti	5.594908062	EN	3	3.965739387
Aromobates_haydeeae	5.594908062	EN	3	3.965739387
Aromobates_mayorgai	5.594908062	EN	3	3.965739387
Aromobates_molinarii	5.594908062	EN	3	3.965739387
Aromobates_orostoma	5.594908062	EN	3	3.965739387
Aromobates_saltuensis	5.594908062	EN	3	3.965739387
Aromobates_serranus	5.594908062	EN	3	3.965739387
Mannophryne_collaris	5.594908062	EN	3	3.965739387
Mannophryne_riveroi	5.594908062	EN	3	3.965739387
Mannophryne_yustizi	5.594908062	EN	3	3.965739387
Eleutherodactylus_ashkapara	12.14246183	VU	2	3.96214271
Eleutherodactylus_xylochobates	12.14246183	VU	2	3.96214271
Philautus_schmackeri	5.496068551	EN	3	3.950638697
Pipa_pipa	50.81270752	LC	0	3.947635438
Pipa_snethlageae	50.81270752	LC	0	3.947635438
Gephyromantis_klemmeri	11.94237254	VU	2	3.946800983
Stefania_riveroi	11.90952088	VU	2	3.944259453
Leptodactylus_nesiotus	11.8997883	VU	2	3.943505262
Leptodactylus_pascoensis	11.8997883	VU	2	3.943505262
Boophis_andreonei	11.88065496	VU	2	3.942020931
Oreophryne_monticola	5.434490472	EN	3	3.941114199
Mixophyes_fasciolatus	50.37472857	LC	0	3.93914639
Mixophyes_schevilli	50.37472857	LC	0	3.93914639
Platymantis_banahao	11.8374608	VU	2	3.938661883
Platymantis_guentheri	11.8374608	VU	2	3.938661883
Platymantis_rabori	11.8374608	VU	2	3.938661883
Limnonectes_asperatus	24.58785872	NT	1	3.935265151
Ranitomeya_bombetes	5.382324452	EN	3	3.932973907
Ranitomeya_sirensis	5.382324452	EN	3	3.932973907
Ranitomeya_virolinensis	5.382324452	EN	3	3.932973907
Dermophis_mexicanus	50.04936878	LC	0	3.93279318
Dermophis_parviceps	50.04936878	LC	0	3.93279318
Colostethus_mertensi	5.367831995	EN	3	3.930700607
Colostethus_ruthveni	5.367831995	EN	3	3.930700607
Microcaecilia_albiceps	49.71932956	LC	0	3.926307092
Microcaecilia_taylori	49.71932956	LC	0	3.926307092
Microcaecilia_unicolor	49.71932956	LC	0	3.926307092
Boophis_jaegeri	11.65924452	VU	2	3.924682101
Scaphiopus_couchii	49.51694323	LC	0	3.922308789
Scaphiopus_holbrookii	49.51694323	LC	0	3.922308789
Scaphiopus_hurterii	49.51694323	LC	0	3.922308789
Salamandrina_terdigitata	49.46100399	LC	0	3.92120084
Hyloxalus_cevallosi	5.234374115	EN	3	3.909519733
Hyloxalus_elachyhistus	5.234374115	EN	3	3.909519733
Hyloxalus_toachi	5.234374115	EN	3	3.909519733
Allobates_kingsburyi	5.230669842	EN	3	3.908925388
Allobates_mandelorum	5.230669842	EN	3	3.908925388
Allobates_ranoides	5.230669842	EN	3	3.908925388
Gephyromantis_ambohitra	11.45668797	VU	2	3.908552026
Gephyromantis_salegy	11.45668797	VU	2	3.908552026
Gephyromantis_schilfi	11.45668797	VU	2	3.908552026
Gephyromantis_tandroka	11.45668797	VU	2	3.908552026
Platymantis_cornuta	11.44794699	VU	2	3.90785007
Platymantis_isarog	11.44794699	VU	2	3.90785007
Platymantis_montana	11.44794699	VU	2	3.90785007
Platymantis_sierramadrensis	11.44794699	VU	2	3.90785007
Xenopus_amieti	23.77899664	NT	1	3.903143565
Boophis_blommersae	11.2377517	VU	2	3.890819936
Boophis_haematopus	11.2377517	VU	2	3.890819936
Spea_bombifrons	47.66593626	LC	0	3.884979325
Spea_intermontana	47.66593626	LC	0	3.884979325
Spea_multiplicata	47.66593626	LC	0	3.884979325
Centrolene_lynchi	5.082553015	EN	3	3.884866053
Centrolene_petrophilum	5.082553015	EN	3	3.884866053
Physalaemus_atlanticus	11.15414064	VU	2	3.883964266
Wolterstorffina_parvipalmata	11.13444944	VU	2	3.882342829
Platymantis_indeprensa	11.12636301	VU	2	3.881676205
Platymantis_naomiae	11.12636301	VU	2	3.881676205
Platymantis_pseudodorsalis	11.12636301	VU	2	3.881676205
Platymantis_pygmaea	11.12636301	VU	2	3.881676205
Eleutherodactylus_dolops	11.10020853	VU	2	3.879517048
Feihyla_palpebralis	23.1518251	NT	1	3.877507131
Salamandra_infraimmaculata	23.15051461	NT	1	3.877452869
Vandijkophrynus_amatolicus	5.036654564	EN	3	3.87729152
Vandijkophrynus_inyangae	5.036654564	EN	3	3.87729152
Callixalus_pictus	10.9863775	VU	2	3.870065158
Aneides_aeneus	22.82204144	NT	1	3.863758444
Aneides_ferreus	22.82204144	NT	1	3.863758444
Aneides_flavipunctatus	22.82204144	NT	1	3.863758444
Aneides_vagrans	22.82204144	NT	1	3.863758444
Plethodon_larselli	22.69140642	NT	1	3.858259565
Plethodon_neomexicanus	22.69140642	NT	1	3.858259565
Plethodon_punctatus	22.69140642	NT	1	3.858259565
Eleutherodactylus_douglasi	10.83300534	VU	2	3.857187051
Eleutherodactylus_lasalleorum	10.83300534	VU	2	3.857187051
Stefania_ackawaio	10.7269179	VU	2	3.848181235
Stefania_ayangannae	10.7269179	VU	2	3.848181235
Stefania_coxi	10.7269179	VU	2	3.848181235
Stefania_schuberti	10.7269179	VU	2	3.848181235
Gegeneophis_ramaswamii	45.73978562	LC	0	3.844595742
Pelobates_fuscus	45.57956356	LC	0	3.841161895
Pelobates_syriacus	45.57956356	LC	0	3.841161895
Eleutherodactylus_hybotragus	10.64004929	VU	2	3.840746038
Platymantis_akarithyma	10.63856819	VU	2	3.840618788
Platymantis_parkeri	10.63856819	VU	2	3.840618788
Peltophryne_cataulaciceps	4.813745706	EN	3	3.839666605
Peltophryne_fracta	4.813745706	EN	3	3.839666605
Peltophryne_longinasus	4.813745706	EN	3	3.839666605
Xenohyla_truncata	22.1793486	NT	1	3.836408916
Hypsiboas_heilprini	10.54691702	VU	2	3.832712838
Agalychnis_litodryas	10.53224418	VU	2	3.831441315
Cochranella_mache	4.749629452	EN	3	3.828576951
Eleutherodactylus_bicumulus	10.49388497	VU	2	3.828109513
Eleutherodactylus_duellmani	10.49388497	VU	2	3.828109513
Ingerophrynus_claviger	4.740891332	EN	3	3.827056024
Ingerophrynus_kumquat	4.740891332	EN	3	3.827056024
Litoria_quadrilineata	10.40712935	VU	2	3.820532903
Nyctixalus_margaritifer	10.39448356	VU	2	3.819423701
Nyctixalus_spinosus	10.39448356	VU	2	3.819423701
Pelophryne_albotaeniata	4.693234554	EN	3	3.818720091
Pelophryne_api	4.693234554	EN	3	3.818720091
Eleutherodactylus_charlottevillensis	10.37910935	VU	2	3.818073522
Eleutherodactylus_pataikos	10.37910935	VU	2	3.818073522
Eleutherodactylus_audanti	10.28641819	VU	2	3.809894434
Eleutherodactylus_cornutus	10.28641819	VU	2	3.809894434
Eleutherodactylus_ingeri	10.28641819	VU	2	3.809894434
Eleutherodactylus_necopinus	10.28641819	VU	2	3.809894434
Hyloscirtus_lindae	10.27857534	VU	2	3.809199299
Eleutherodactylus_orpacobates	10.20986121	VU	2	3.803088217
Eleutherodactylus_penelopus	10.20986121	VU	2	3.803088217
Eleutherodactylus_platychilus	10.20986121	VU	2	3.803088217
Eleutherodactylus_turpinorum	10.20986121	VU	2	3.803088217
Rhamphophryne_macrorhina	4.60058112	EN	3	3.802311905
Rhamphophryne_nicefori	4.60058112	EN	3	3.802311905
Scaphiophryne_madagascariensis	21.36566564	NT	1	3.800674179
Eleutherodactylus_ernesti	10.1454561	VU	2	3.797326251
Eleutherodactylus_quinquagesimus	10.1454561	VU	2	3.797326251
Eleutherodactylus_vertebralis	10.1454561	VU	2	3.797326251
Cochranella_saxiscandens	4.550644327	EN	3	3.793355558
Eleutherodactylus_floridus	10.090437	VU	2	3.792377567
Eleutherodactylus_repens	10.090437	VU	2	3.792377567
Eleutherodactylus_satagius	10.090437	VU	2	3.792377567
Eleutherodactylus_signifer	10.090437	VU	2	3.792377567
Syrrhophus_angustidigitorum	10.08658223	VU	2	3.79202993
Syrrhophus_leprus	10.08658223	VU	2	3.79202993
Syrrhophus_longipes	10.08658223	VU	2	3.79202993
Syrrhophus_modestus	10.08658223	VU	2	3.79202993
Syrrhophus_nivicolimae	10.08658223	VU	2	3.79202993
Syrrhophus_rubrimaculatus	10.08658223	VU	2	3.79202993
Syrrhophus_verrucipes	10.08658223	VU	2	3.79202993
Hyalinobatrachium_cardiacalyptum	4.531940598	EN	3	3.789980218
Hyalinobatrachium_esmeralda	4.531940598	EN	3	3.789980218
Hyalinobatrachium_guairarepanense	4.531940598	EN	3	3.789980218
Hyalinobatrachium_pallidum	4.531940598	EN	3	3.789980218
Hyalinobatrachium_pellucidum	4.531940598	EN	3	3.789980218
Ceratophrys_stolzmanni	10.05266359	VU	2	3.788965809
Hyloscirtus_platydactylus	10.02167369	VU	2	3.78615803
Hyloscirtus_torrenticola	10.02167369	VU	2	3.78615803
Centrolene_audax	4.510612853	EN	3	3.786117384
Centrolene_fernandoi	4.510612853	EN	3	3.786117384
Centrolene_pipilatum	4.510612853	EN	3	3.786117384
Mertensophryne_anotis	4.500629622	EN	3	3.784304104
Mertensophryne_howelli	4.500629622	EN	3	3.784304104
Mertensophryne_usambarae	4.500629622	EN	3	3.784304104
Eleutherodactylus_diogenes	10.0011565	VU	2	3.784294765
Rhinella_sclerocephala	4.500504776	EN	3	3.784281407
Anaxyrus_californicus	4.486805663	EN	3	3.781787781
Anaxyrus_canorus	4.486805663	EN	3	3.781787781
Anaxyrus_houstonensis	4.486805663	EN	3	3.781787781
Anaxyrus_nelsoni	4.486805663	EN	3	3.781787781
Cochranella_luminosa	4.470486301	EN	3	3.778809057
Cochranella_megacheira	4.470486301	EN	3	3.778809057
Tepuihyla_rimarum	9.888900556	VU	2	3.774038334
Phrynopus_bagrecitoi	9.869524142	VU	2	3.772257284
Phrynopus_barthlenae	9.869524142	VU	2	3.772257284
Phrynopus_iatamasi	9.869524142	VU	2	3.772257284
Ecnomiohyla_miliaria	9.842920467	VU	2	3.769806737
Ambystoma_annulatum	42.32155866	LC	0	3.768650402
Ambystoma_gracile	42.32155866	LC	0	3.768650402
Ambystoma_jeffersonianum	42.32155866	LC	0	3.768650402
Ambystoma_laterale	42.32155866	LC	0	3.768650402
Ambystoma_mabeei	42.32155866	LC	0	3.768650402
Ambystoma_macrodactylum	42.32155866	LC	0	3.768650402
Ambystoma_maculatum	42.32155866	LC	0	3.768650402
Ambystoma_opacum	42.32155866	LC	0	3.768650402
Ambystoma_rosaceum	42.32155866	LC	0	3.768650402
Ambystoma_talpoideum	42.32155866	LC	0	3.768650402
Ambystoma_texanum	42.32155866	LC	0	3.768650402
Ambystoma_tigrinum	42.32155866	LC	0	3.768650402
Ambystoma_velasci	42.32155866	LC	0	3.768650402
Duellmanohyla_rufioculis	9.783181246	VU	2	3.764281989
Duellmanohyla_schmidtorum	9.783181246	VU	2	3.764281989
Plethodon_elongatus	20.49333466	NT	1	3.760890052
Osornophryne_sumacoensis	9.698537515	VU	2	3.756401412
Siphonops_annulatus	41.70737712	LC	0	3.754371672
Siphonops_hardyi	41.70737712	LC	0	3.754371672
Siphonops_paulensis	41.70737712	LC	0	3.754371672
Ollotis_cavifrons	4.326773666	EN	3	3.752187281
Ollotis_gemmifer	4.326773666	EN	3	3.752187281
Ollotis_ibarrai	4.326773666	EN	3	3.752187281
Ollotis_leucomyos	4.326773666	EN	3	3.752187281
Ollotis_perplexa	4.326773666	EN	3	3.752187281
Ollotis_spiculata	4.326773666	EN	3	3.752187281
Ollotis_tacanensis	4.326773666	EN	3	3.752187281
Ollotis_tutelaria	4.326773666	EN	3	3.752187281
Dendropsophus_stingi	9.611961863	VU	2	3.748276204
Eleutherodactylus_briceni	9.595968743	VU	2	3.746767983
Eleutherodactylus_guantanamera	9.595968743	VU	2	3.746767983
Eleutherodactylus_ronaldi	9.595968743	VU	2	3.746767983
Eleutherodactylus_varians	9.595968743	VU	2	3.746767983
Eleutherodactylus_wetmorei	9.595968743	VU	2	3.746767983
Eleutherodactylus_actites	9.583176596	VU	2	3.745559988
Eleutherodactylus_condor	9.583176596	VU	2	3.745559988
Eleutherodactylus_ruedai	9.583176596	VU	2	3.745559988
Amietophrynus_brauni	4.260017463	EN	3	3.739575888
Amietophrynus_djohongensis	4.260017463	EN	3	3.739575888
Amietophrynus_pantherinus	4.260017463	EN	3	3.739575888
Amietophrynus_villiersi	4.260017463	EN	3	3.739575888
Paradactylodon_persicus	20.03674042	NT	1	3.739417634
Chaunus_gallardoi	4.241734774	EN	3	3.736094049
Chaunus_nesiotes	4.241734774	EN	3	3.736094049
Euhyas_cundalli	9.476690055	VU	2	3.735447156
Euhyas_goini	9.476690055	VU	2	3.735447156
Euhyas_limbata	9.476690055	VU	2	3.735447156
Euhyas_monensis	9.476690055	VU	2	3.735447156
Euhyas_pentasyringos	9.476690055	VU	2	3.735447156
Euhyas_pictissima	9.476690055	VU	2	3.735447156
Euhyas_ricordii	9.476690055	VU	2	3.735447156
Craugastor_alfredi	9.469291608	VU	2	3.734740725
Craugastor_anatipes	9.469291608	VU	2	3.734740725
Craugastor_aphanus	9.469291608	VU	2	3.734740725
Craugastor_biporcatus	9.469291608	VU	2	3.734740725
Craugastor_bocourti	9.469291608	VU	2	3.734740725
Craugastor_brocchi	9.469291608	VU	2	3.734740725
Craugastor_cheiroplethus	9.469291608	VU	2	3.734740725
Craugastor_decoratus	9.469291608	VU	2	3.734740725
Craugastor_matudai	9.469291608	VU	2	3.734740725
Craugastor_melanostictus	9.469291608	VU	2	3.734740725
Craugastor_necerus	9.469291608	VU	2	3.734740725
Craugastor_persimilis	9.469291608	VU	2	3.734740725
Craugastor_podiciferus	9.469291608	VU	2	3.734740725
Craugastor_psephosypharus	9.469291608	VU	2	3.734740725
Craugastor_pygmaeus	9.469291608	VU	2	3.734740725
Craugastor_rhodopis	9.469291608	VU	2	3.734740725
Craugastor_rivulus	9.469291608	VU	2	3.734740725
Craugastor_tarahumaraensis	9.469291608	VU	2	3.734740725
Craugastor_taurus	9.469291608	VU	2	3.734740725
Craugastor_xucanebi	9.469291608	VU	2	3.734740725
Heleophryne_natalensis	40.72158345	LC	0	3.731018584
Heleophryne_orientalis	40.72158345	LC	0	3.731018584
Heleophryne_purcelli	40.72158345	LC	0	3.731018584
Heleophryne_regis	40.72158345	LC	0	3.731018584
Desmognathus_abditus	19.72541589	NT	1	3.724507949
Desmognathus_aeneus	19.72541589	NT	1	3.724507949
Litoria_freycineti	9.356464798	VU	2	3.723905304
Phlyctimantis_keithae	9.345592629	VU	2	3.722854957
Calotriton_asper	19.65131414	NT	1	3.720926137
Eleutherodactylus_affinis	9.32211298	VU	2	3.720582846
Eleutherodactylus_altae	9.32211298	VU	2	3.720582846
Eleutherodactylus_bicolor	9.32211298	VU	2	3.720582846
Eleutherodactylus_bromeliaceus	9.32211298	VU	2	3.720582846
Eleutherodactylus_calcarulatus	9.32211298	VU	2	3.720582846
Eleutherodactylus_ceuthospilus	9.32211298	VU	2	3.720582846
Eleutherodactylus_colodactylus	9.32211298	VU	2	3.720582846
Eleutherodactylus_colostichos	9.32211298	VU	2	3.720582846
Eleutherodactylus_crucifer	9.32211298	VU	2	3.720582846
Eleutherodactylus_diaphonus	9.32211298	VU	2	3.720582846
Eleutherodactylus_elegans	9.32211298	VU	2	3.720582846
Eleutherodactylus_eremitus	9.32211298	VU	2	3.720582846
Eleutherodactylus_eriphus	9.32211298	VU	2	3.720582846
Eleutherodactylus_frater	9.32211298	VU	2	3.720582846
Eleutherodactylus_gracilis	9.32211298	VU	2	3.720582846
Eleutherodactylus_incomptus	9.32211298	VU	2	3.720582846
Eleutherodactylus_inusitatus	9.32211298	VU	2	3.720582846
Eleutherodactylus_kelephas	9.32211298	VU	2	3.720582846
Eleutherodactylus_marahuaka	9.32211298	VU	2	3.720582846
Eleutherodactylus_muricatus	9.32211298	VU	2	3.720582846
Eleutherodactylus_nephophilus	9.32211298	VU	2	3.720582846
Eleutherodactylus_nigrogriseus	9.32211298	VU	2	3.720582846
Eleutherodactylus_nyctophylax	9.32211298	VU	2	3.720582846
Eleutherodactylus_ornatissimus	9.32211298	VU	2	3.720582846
Eleutherodactylus_pardalis	9.32211298	VU	2	3.720582846
Eleutherodactylus_petersi	9.32211298	VU	2	3.720582846
Eleutherodactylus_phalarus	9.32211298	VU	2	3.720582846
Eleutherodactylus_pugnax	9.32211298	VU	2	3.720582846
Eleutherodactylus_quantus	9.32211298	VU	2	3.720582846
Eleutherodactylus_rhodostichus	9.32211298	VU	2	3.720582846
Eleutherodactylus_rosadoi	9.32211298	VU	2	3.720582846
Eleutherodactylus_schultei	9.32211298	VU	2	3.720582846
Eleutherodactylus_serendipitus	9.32211298	VU	2	3.720582846
Eleutherodactylus_supernatis	9.32211298	VU	2	3.720582846
Eleutherodactylus_verecundus	9.32211298	VU	2	3.720582846
Eleutherodactylus_versicolor	9.32211298	VU	2	3.720582846
Gastrotheca_angustifrons	9.314495356	VU	2	3.719844583
Gastrotheca_antomia	9.314495356	VU	2	3.719844583
Gastrotheca_chrysosticta	9.314495356	VU	2	3.719844583
Gastrotheca_dendronastes	9.314495356	VU	2	3.719844583
Gastrotheca_excubitor	9.314495356	VU	2	3.719844583
Gastrotheca_gracilis	9.314495356	VU	2	3.719844583
Gastrotheca_guentheri	9.314495356	VU	2	3.719844583
Gastrotheca_plumbea	9.314495356	VU	2	3.719844583
Kaloula_kokacii	19.60593324	NT	1	3.718726236
Kaloula_mediolineata	19.60593324	NT	1	3.718726236
Batrachoseps_robustus	19.12312662	NT	1	3.695016912
Limnomedusa_macroglossa	39.07296568	LC	0	3.690701934
Litoria_lutea	8.890935748	VU	2	3.677913118
Eurycea_tynerensis	18.77535527	NT	1	3.677583659
Meristogenys_amoropalamus	8.8651007	VU	2	3.675297708
Meristogenys_jerboa	8.8651007	VU	2	3.675297708
Chiropterotriton_priscus	18.68796014	NT	1	3.673154469
Capensibufo_rosei	8.841643094	VU	2	3.672917039
Liua_shihi	18.60781658	NT	1	3.669075473
Duttaphrynus_microtympanum	8.789639137	VU	2	3.667618957
Nyctibates_corrugatus	38.13511477	LC	0	3.66702014
Nototriton_abscondens	18.53630165	NT	1	3.665421538
Nototriton_picadoi	18.53630165	NT	1	3.665421538
Nototriton_richardi	18.53630165	NT	1	3.665421538
Philautus_graminirupes	8.765503341	VU	2	3.66515047
Notophthalmus_perstriatus	18.4264261	NT	1	3.65978149
Hylorina_sylvatica	37.84433646	LC	0	3.659562286
Melanophryniscus_dorsalis	8.707183703	VU	2	3.65916056
Melanophryniscus_macrogranulosus	8.707183703	VU	2	3.65916056
Melanophryniscus_montevidensis	8.707183703	VU	2	3.65916056
Melanophryniscus_orejasmirandai	8.707183703	VU	2	3.65916056
Hydromantes_ambrosii	18.34793514	NT	1	3.655732883
Hydromantes_imperialis	18.34793514	NT	1	3.655732883
Hydromantes_italicus	18.34793514	NT	1	3.655732883
Hydromantes_strinatii	18.34793514	NT	1	3.655732883
Ceratobatrachus_guentheri	37.61371333	LC	0	3.653607481
Arthroleptella_lightfooti	18.2356476	NT	1	3.649912384
Altiphrynoides_osgoodi	8.586508299	VU	2	3.646651086
Ramanella_montana	18.12975087	NT	1	3.644391941
Ramanella_obscura	18.12975087	NT	1	3.644391941
Megophrys_kobayashii	18.11135902	NT	1	3.643430052
Scolecomorphus_kirkii	37.10993226	LC	0	3.640474938
Scolecomorphus_uluguruensis	37.10993226	LC	0	3.640474938
Scolecomorphus_vittatus	37.10993226	LC	0	3.640474938
Trichobatrachus_robustus	37.09400065	LC	0	3.640056807
Vibrissaphora_ailaonica	18.02937146	NT	1	3.639130833
Mantella_laevigata	18.01674974	NT	1	3.638467337
Litoria_aurea	8.474910091	VU	2	3.634941623
Phyzelaphryne_miriamae	36.64892322	LC	0	3.628304354
Hydrophylax_igorota	8.391927099	VU	2	3.626144862
Hydrophylax_longipes	8.391927099	VU	2	3.626144862
Hydrophylax_tipanan	8.391927099	VU	2	3.626144862
Litoria_daviesae	8.363929462	VU	2	3.623159378
Litoria_subglandulosa	8.363929462	VU	2	3.623159378
Exerodonta_juanitae	8.349995317	VU	2	3.621670204
Exerodonta_melanomma	8.349995317	VU	2	3.621670204
Exerodonta_pinorum	8.349995317	VU	2	3.621670204
Exerodonta_xera	8.349995317	VU	2	3.621670204
Plethodon_nettingi	17.68390179	NT	1	3.620809467
Plethodon_virginia	17.68390179	NT	1	3.620809467
Limnonectes_tweediei	17.57989519	NT	1	3.615227273
Kalophrynus_baluensis	17.57931904	NT	1	3.615196263
Kalophrynus_nubicola	17.57931904	NT	1	3.615196263
Kalophrynus_subterrestris	17.57931904	NT	1	3.615196263
Litoria_becki	8.282431751	VU	2	3.614417916
Spelaeophryne_methneri	36.04641708	LC	0	3.612171642
Callulina_kreffti	36.03504459	LC	0	3.611864616
Nectocaecilia_petersii	35.96003069	LC	0	3.609837077
Potomotyphlus_kaupii	35.96003069	LC	0	3.609837077
Litoria_andiirrmalin	8.219798656	VU	2	3.607647561
Litoria_olongburensis	8.219798656	VU	2	3.607647561
Litoria_wisselensis	8.169970541	VU	2	3.602228435
Pseudoeurycea_galeanae	17.30574118	NT	1	3.600361917
Pseudoeurycea_papenfussi	17.30574118	NT	1	3.600361917
Pseudoeurycea_sulcata	17.30574118	NT	1	3.600361917
Pleurodeles_waltl	17.27070762	NT	1	3.598446282
Lithobates_okaloosae	8.132778806	VU	2	3.598164369
Astylosternus_montanus	17.26043	NT	1	3.597883604
Leptodactylodon_ovatus	17.20284654	NT	1	3.594725166
Sylvirana_attigua	8.072582467	VU	2	3.591551311
Sylvirana_aurantiaca	8.072582467	VU	2	3.591551311
Sylvirana_spinulosa	8.072582467	VU	2	3.591551311
Plethodon_caddoensis	17.13646818	NT	1	3.591071908
Plethodon_jordani	17.13646818	NT	1	3.591071908
Plethodon_ouachitae	17.13646818	NT	1	3.591071908
Cardioglossa_nigromaculata	17.11355223	NT	1	3.589807581
Staurois_tuberilinguis	17.07031747	NT	1	3.587417854
Limnonectes_blythii	17.06690948	NT	1	3.58722924
Limnonectes_rhacoda	17.06690948	NT	1	3.58722924
Crossodactylodes_bokermanni	17.02998345	NT	1	3.5851833
Crossodactylodes_izecksohni	17.02998345	NT	1	3.5851833
Bolitoglossa_borburata	16.98113981	NT	1	3.582470601
Bolitoglossa_cuchumatana	16.98113981	NT	1	3.582470601
Bolitoglossa_dofleini	16.98113981	NT	1	3.582470601
Bolitoglossa_flaviventris	16.98113981	NT	1	3.582470601
Bolitoglossa_hartwegi	16.98113981	NT	1	3.582470601
Bolitoglossa_helmrichi	16.98113981	NT	1	3.582470601
Bolitoglossa_lincolni	16.98113981	NT	1	3.582470601
Bolitoglossa_platydactyla	16.98113981	NT	1	3.582470601
Bolitoglossa_walkeri	16.98113981	NT	1	3.582470601
Elachistocleis_erythrogaster	16.84421183	NT	1	3.574826369
Oreolalax_lichuanensis	16.79953423	NT	1	3.572319471
Oreolalax_rugosus	16.79953423	NT	1	3.572319471
Oreolalax_schmidti	16.79953423	NT	1	3.572319471
Litoria_avocalis	7.899090732	VU	2	3.572243468
Litoria_rueppelli	7.899090732	VU	2	3.572243468
Dermatonotus_muelleri	34.58407624	LC	0	3.571898241
Eleutherodactylus_manezinho	16.75136077	NT	1	3.569609356
Plectrohyla_matudai	7.856377277	VU	2	3.567432157
Crossodactylus_schmidti	16.69242993	NT	1	3.566284041
Rana_weiningensis	7.834898121	VU	2	3.565003936
Cophixalus_mcdonaldi	3.406604419	EN	3	3.562545961
Cophixalus_monticola	3.406604419	EN	3	3.562545961
Cophixalus_neglectus	3.406604419	EN	3	3.562545961
Atelopus_flavescens	7.781011337	VU	2	3.558885949
Atelopus_franciscus	7.781011337	VU	2	3.558885949
Atelopus_spumarius	7.781011337	VU	2	3.558885949
Atelopus_spurrelli	7.781011337	VU	2	3.558885949
Atelopus_tricolor	7.781011337	VU	2	3.558885949
Kassina_arboricola	7.769809792	VU	2	3.557609479
Kassina_lamottei	7.769809792	VU	2	3.557609479
Atelognathus_jeinimenensis	16.47698192	NT	1	3.554031877
Hemiphractus_bubalus	16.43485281	NT	1	3.551618419
Hemiphractus_fasciatus	16.43485281	NT	1	3.551618419
Rana_pretiosa	7.67043435	VU	2	3.546213249
Limnonectes_paramacrodon	16.27318575	NT	1	3.542302523
Xenophrys_baluensis	16.26374785	NT	1	3.541755984
Xenophrys_dringi	16.26374785	NT	1	3.541755984
Xenophrys_longipes	16.26374785	NT	1	3.541755984
Xenophrys_mangshanensis	16.26374785	NT	1	3.541755984
Xenophrys_omeimontis	16.26374785	NT	1	3.541755984
Arthroleptis_pyrrhoscelis	16.22250413	NT	1	3.539364089
Arthroleptis_reichei	16.22250413	NT	1	3.539364089
Eupsophus_vertebralis	16.1353876	NT	1	3.534292956
Micrixalus_fuscus	16.03793658	NT	1	3.528589602
Silurana_epitropicalis	32.90153038	LC	0	3.523460157
Silurana_tropicalis	32.90153038	LC	0	3.523460157
Rana_longicrus	7.474102219	VU	2	3.523309076
Arthroleptella_landdrosia	15.92700191	NT	1	3.522057274
Paramesotriton_caudopunctatus	15.87633329	NT	1	3.519059424
Paramesotriton_hongkongensis	15.87633329	NT	1	3.519059424
Afrixalus_clarkeorum	7.416082477	VU	2	3.516438817
Afrixalus_enseticola	7.416082477	VU	2	3.516438817
Afrixalus_morerei	7.416082477	VU	2	3.516438817
Afrixalus_orophilus	7.416082477	VU	2	3.516438817
Afrixalus_spinifrons	7.416082477	VU	2	3.516438817
Afrixalus_uluguruensis	7.416082477	VU	2	3.516438817
Leptopelis_kivuensis	15.71519474	NT	1	3.509465351
Leptopelis_macrotis	15.71519474	NT	1	3.509465351
Leptopelis_occidentalis	15.71519474	NT	1	3.509465351
Leptopelis_yaldeni	15.71519474	NT	1	3.509465351
Leptopelis_zebra	15.71519474	NT	1	3.509465351
Opisthodon_ornatus	32.3763659	LC	0	3.507848042
Opisthodon_spenceri	32.3763659	LC	0	3.507848042
Clinotarsus_curtipes	15.65968646	NT	1	3.506138997
Cochranella_antisthenesi	7.327429599	VU	2	3.505849198
Rana_latastei	7.290116808	VU	2	3.50135842
Synapturanus_mirandaribeiroi	31.99785378	LC	0	3.496442522
Synapturanus_rabus	31.99785378	LC	0	3.496442522
Synapturanus_salseri	31.99785378	LC	0	3.496442522
Limnonectes_macrocephalus	15.48537684	NT	1	3.495620917
Pelophylax_chosenicus	7.225167825	VU	2	3.493493062
Pelophylax_epeiroticus	7.225167825	VU	2	3.493493062
Opisthothylax_immaculatus	31.72369665	LC	0	3.488099484
Amolops_jinjiangensis	7.121079189	VU	2	3.480757411
Amolops_kangtingensis	7.121079189	VU	2	3.480757411
Amolops_loloensis	7.121079189	VU	2	3.480757411
Amolops_torrentis	7.121079189	VU	2	3.480757411
Amolops_tuberodepressus	7.121079189	VU	2	3.480757411
Leptolalax_dringi	15.21326326	NT	1	3.478976808
Leptolalax_gracilis	15.21326326	NT	1	3.478976808
Leptolalax_maurus	15.21326326	NT	1	3.478976808
Microhyla_perparva	15.18818683	NT	1	3.477428948
Microhyla_petrigena	15.18818683	NT	1	3.477428948
Hyperolius_castaneus	7.085055378	VU	2	3.476311704
Hyperolius_chrysogaster	7.085055378	VU	2	3.476311704
Hyperolius_cystocandicans	7.085055378	VU	2	3.476311704
Hyperolius_discodactylus	7.085055378	VU	2	3.476311704
Hyperolius_endjami	7.085055378	VU	2	3.476311704
Hyperolius_frontalis	7.085055378	VU	2	3.476311704
Hyperolius_horstockii	7.085055378	VU	2	3.476311704
Hyperolius_laurenti	7.085055378	VU	2	3.476311704
Hyperolius_minutissimus	7.085055378	VU	2	3.476311704
Hyperolius_polystictus	7.085055378	VU	2	3.476311704
Hyperolius_riggenbachi	7.085055378	VU	2	3.476311704
Hyperolius_viridigulosus	7.085055378	VU	2	3.476311704
Lithobates_bwana	7.08190146	VU	2	3.475921535
Lithobates_chiricahuensis	7.08190146	VU	2	3.475921535
Lithobates_macroglossa	7.08190146	VU	2	3.475921535
Lithobates_megapoda	7.08190146	VU	2	3.475921535
Lithobates_miadis	7.08190146	VU	2	3.475921535
Lithobates_sierramadrensis	7.08190146	VU	2	3.475921535
Lithobates_tarahumarae	7.08190146	VU	2	3.475921535
Tylototriton_asperrimus	15.13345433	NT	1	3.474042205
Tylototriton_shanjing	15.13345433	NT	1	3.474042205
Tylototriton_taliangensis	15.13345433	NT	1	3.474042205
Stereochilus_marginatus	31.13595931	LC	0	3.469975631
Huia_hainanensis	7.004414656	VU	2	3.466287583
Huia_jingdongensis	7.004414656	VU	2	3.466287583
Huia_junlianensis	7.004414656	VU	2	3.466287583
Huia_masonii	7.004414656	VU	2	3.466287583
Huia_nasuta	7.004414656	VU	2	3.466287583
Itapotihyla_langsdorffii	30.85528263	LC	0	3.461203228
Eupsophus_roseus	14.87796773	NT	1	3.458079651
Ansonia_fuliginea	6.930997425	VU	2	3.457073168
Ansonia_mcgregori	6.930997425	VU	2	3.457073168
Ansonia_muelleri	6.930997425	VU	2	3.457073168
Ansonia_penangensis	6.930997425	VU	2	3.457073168
Ansonia_rubigina	6.930997425	VU	2	3.457073168
Ansonia_siamensis	6.930997425	VU	2	3.457073168
Ansonia_tiomanica	6.930997425	VU	2	3.457073168
Ansonia_torrentis	6.930997425	VU	2	3.457073168
Arcovomer_passarellii	30.51647406	LC	0	3.450510395
Hamptophryne_boliviana	30.51647406	LC	0	3.450510395
Quasipaa_verrucospinosa	14.66564718	NT	1	3.444617418
Limnonectes_ingeri	14.56895609	NT	1	3.438426118
Limnonectes_malesianus	14.56895609	NT	1	3.438426118
Limnonectes_dammermani	14.50521423	NT	1	3.43432355
Geocrinia_lutea	14.42822272	NT	1	3.429345657
Allopaa_hazarensis	29.85232193	LC	0	3.429212013
Chrysopaa_sternosignata	29.85232193	LC	0	3.429212013
Tlalocohyla_godmani	6.71077336	VU	2	3.42891285
Limnodynastes_convexiusculus	29.81366039	LC	0	3.427958111
Limnodynastes_lignarius	29.81366039	LC	0	3.427958111
Limnodynastes_salmini	29.81366039	LC	0	3.427958111
Limnonectes_magnus	14.36847532	NT	1	3.425465535
Occidozyga_baluensis	14.33103752	NT	1	3.42302655
Limnonectes_ibanorum	14.28993672	NT	1	3.420342062
Limnodynastes_dorsalis	29.52208836	LC	0	3.41845063
Limnodynastes_dumerilii	29.52208836	LC	0	3.41845063
Limnodynastes_interioris	29.52208836	LC	0	3.41845063
Limnodynastes_terraereginae	29.52208836	LC	0	3.41845063
Rhacophorus_annamensis	6.592146859	VU	2	3.413408766
Rhacophorus_exechopygus	6.592146859	VU	2	3.413408766
Paradoxophyla_palmata	29.35658009	LC	0	3.413013301
Notaden_bennettii	29.32237277	LC	0	3.411885815
Notaden_melanoscaphus	29.32237277	LC	0	3.411885815
Notaden_nichollsi	29.32237277	LC	0	3.411885815
Salamandrella_keyserlingii	29.29529165	LC	0	3.410992309
Boophis_occidentalis	14.0403668	NT	1	3.403884887
Strongylopus_wageri	13.96744545	NT	1	3.39902472
Eupemphix_nattereri	28.93269986	LC	0	3.398951524
Theloderma_moloch	6.482195992	VU	2	3.398820692
Nectophrynoides_viviparus	6.445644425	VU	2	3.393923582
Limnodynastes_depressus	28.45637338	LC	0	3.3829103
Limnodynastes_fletcheri	28.45637338	LC	0	3.3829103
Limnodynastes_peronii	28.45637338	LC	0	3.3829103
Limnodynastes_tasmaniensis	28.45637338	LC	0	3.3829103
Heleioporus_albopunctatus	28.44608741	LC	0	3.382561046
Heleioporus_barycragus	28.44608741	LC	0	3.382561046
Heleioporus_eyrei	28.44608741	LC	0	3.382561046
Heleioporus_inornatus	28.44608741	LC	0	3.382561046
Heleioporus_psammophilus	28.44608741	LC	0	3.382561046
Rhacophorus_bimaculatus	6.35713364	VU	2	3.381964767
Lechriodus_aganoposis	28.38557655	LC	0	3.38050396
Lechriodus_fletcheri	28.38557655	LC	0	3.38050396
Lechriodus_melanopyga	28.38557655	LC	0	3.38050396
Lechriodus_platyceps	28.38557655	LC	0	3.38050396
Petropedetes_newtoni	28.28071748	LC	0	3.376929193
Phrynobatrachus_alleni	13.60079163	NT	1	3.374222929
Phrynobatrachus_guineensis	13.60079163	NT	1	3.374222929
Phrynobatrachus_liberiensis	13.60079163	NT	1	3.374222929
Phrynobatrachus_phyllophilus	13.60079163	NT	1	3.374222929
Rhacophorus_fasciatus	6.276431486	VU	2	3.370934923
Alsodes_nodosus	13.5172609	NT	1	3.368485529
Dyscophus_guineti	28.0254248	LC	0	3.368172163
Dyscophus_insularis	28.0254248	LC	0	3.368172163
Ptychadena_erlangeri	13.50078979	NT	1	3.367350297
Ptychadena_superciliaris	13.50078979	NT	1	3.367350297
Proceratophrys_bigibbosa	13.46502672	NT	1	3.364880966
Phrynomedusa_appendiculata	13.44736726	NT	1	3.363659382
Eleutherodactylus_kareliae	13.39006342	NT	1	3.359685108
Copiula_minor	6.181181386	VU	2	3.357758269
Philautus_hallidayi	6.169081268	VU	2	3.356071872
Philautus_amoenus	6.147423701	VU	2	3.353046331
Philautus_duboisi	6.147423701	VU	2	3.353046331
Philautus_garo	6.147423701	VU	2	3.353046331
Philautus_gunungensis	6.147423701	VU	2	3.353046331
Philautus_ingeri	6.147423701	VU	2	3.353046331
Philautus_pallidipes	6.147423701	VU	2	3.353046331
Philautus_tectus	6.147423701	VU	2	3.353046331
Philautus_worcesteri	6.147423701	VU	2	3.353046331
Cycloramphus_brasiliensis	13.22595349	NT	1	3.348215188
Cycloramphus_semipalmatus	13.22595349	NT	1	3.348215188
Typhlonectes_compressicauda	27.40587639	LC	0	3.346596039
Typhlonectes_natans	27.40587639	LC	0	3.346596039
Philautus_bobingeri	5.994209047	VU	2	3.331376889
Philautus_bombayensis	5.994209047	VU	2	3.331376889
Philautus_glandulosus	5.994209047	VU	2	3.331376889
Philautus_jinxiuensis	5.994209047	VU	2	3.331376889
Spinomantis_bertini	12.95304416	NT	1	3.328844884
Neobatrachus_albipes	26.80269465	LC	0	3.325132946
Neobatrachus_aquilonius	26.80269465	LC	0	3.325132946
Neobatrachus_centralis	26.80269465	LC	0	3.325132946
Neobatrachus_fulvus	26.80269465	LC	0	3.325132946
Neobatrachus_kunapalari	26.80269465	LC	0	3.325132946
Neobatrachus_pelobatoides	26.80269465	LC	0	3.325132946
Neobatrachus_pictus	26.80269465	LC	0	3.325132946
Neobatrachus_sudelli	26.80269465	LC	0	3.325132946
Neobatrachus_sutor	26.80269465	LC	0	3.325132946
Neobatrachus_wilsmorei	26.80269465	LC	0	3.325132946
Rhacophorus_margaritifer	5.940820926	VU	2	3.323714418
Nanorana_annandalii	12.87188839	NT	1	3.323011555
Nanorana_arnoldi	12.87188839	NT	1	3.323011555
Nanorana_ercepeae	12.87188839	NT	1	3.323011555
Nanorana_pleskei	12.87188839	NT	1	3.323011555
Nanorana_quadranus	12.87188839	NT	1	3.323011555
Onychodactylus_fischeri	26.70036995	LC	0	3.321445769
Onychodactylus_japonicus	26.70036995	LC	0	3.321445769
Petropedetes_parkeri	26.51017451	LC	0	3.314555919
Philautus_bunitus	5.855436918	VU	2	3.311336409
Philautus_erythrophthalmus	5.855436918	VU	2	3.311336409
Philautus_poecilius	5.855436918	VU	2	3.311336409
Paracrinia_haswelli	26.35499022	LC	0	3.30889897
Smilisca_puma	5.828678392	VU	2	3.307425516
Conraua_beccarii	26.0971225	LC	0	3.299427541
Conraua_crassipes	26.0971225	LC	0	3.299427541
Pseudophryne_bibronii	12.50360766	NT	1	3.296104064
Telmatobius_bolivianus	12.4162008	NT	1	3.289610172
[truncated: 2,332 more rows]
