# Supplementary material for: Phylogenetically-Informed Priorities for Amphibian Conservation
Source: PLoS One. 2012 Aug 30;7(8):e43912. doi: 10.1371/journal.pone.0043912 (PMC3431382; doi:10.1371/journal.pone.0043912)
Supplement: Phylogeny S1 — The composite phylogeny dervied as described in the text to build the EDGE and ED scores with. The file can be read and converted in other formats using the open source programming environment R using the read.tree function of the library ape. (TRE) [file pone.0043912.s002.tre]

((((((((((((((((((((((((((((((((Chaunus_atacamensis:13.41073033,Chaunus_marinus:13.41073033,Chaunus_achalensis:13.41073033,Chaunus_amabilis:13.41073033,Chaunus_amboroensis:13.41073033,Chaunus_arborescandens:13.41073033,Chaunus_arenarum:13.41073033,Chaunus_arunco:13.41073033,Chaunus_beebei:13.41073033,Chaunus_bergi:13.41073033,Chaunus_chavin:13.41073033,Chaunus_crucifer:13.41073033,Chaunus_diptychus:13.41073033,Chaunus_dorbignyi:13.41073033,Chaunus_fernandezae:13.41073033,Chaunus_fissipes:13.41073033,Chaunus_gallardoi:13.41073033,Chaunus_gnustae:13.41073033,Chaunus_granulosus:13.41073033,Chaunus_ictericus:13.41073033,Chaunus_inca:13.41073033,Chaunus_jimi:13.41073033,Chaunus_justinianoi:13.41073033,Chaunus_limensis:13.41073033,Chaunus_nesiotes:13.41073033,Chaunus_poeppigii:13.41073033,Chaunus_pygmaeus:13.41073033,Chaunus_quechua:13.41073033,Chaunus_rubescens:13.41073033,Chaunus_rubropunctatus:13.41073033,Chaunus_rumbolli:13.41073033,Chaunus_schneideri:13.41073033,Chaunus_spinulosus:13.41073033,Chaunus_sternosignatus:13.41073033,Chaunus_vellardi:13.41073033,Chaunus_veraguensis:13.41073033,Chaunus_abei:13.41073033,Chaunus_henseli:13.41073033,Chaunus_multiverrucosus:13.41073033,Chaunus_ornatus:13.41073033,Chaunus_pombali:13.41073033):2.08329901,(Ollotis_periglenes:12.51572576,Ollotis_alvaria:12.51572576,Ollotis_bocourti:12.51572576,Ollotis_campbelli:12.51572576,Ollotis_canalifera:12.51572576,Ollotis_cavifrons:12.51572576,Ollotis_coccifer:12.51572576,Ollotis_conifera:12.51572576,Ollotis_cristata:12.51572576,Ollotis_fastidiosa:12.51572576,Ollotis_gemmifer:12.51572576,Ollotis_holdridgei:12.51572576,Ollotis_ibarrai:12.51572576,Ollotis_leucomyos:12.51572576,Ollotis_luetkenii:12.51572576,Ollotis_macrocristata:12.51572576,Ollotis_marmorea:12.51572576,Ollotis_mazatlanensis:12.51572576,Ollotis_melanochlora:12.51572576,Ollotis_nebulifer:12.51572576,Ollotis_occidentalis:12.51572576,Ollotis_peripatetes:12.51572576,Ollotis_perplexa:12.51572576,Ollotis_spiculata:12.51572576,Ollotis_tacanensis:12.51572576,Ollotis_tutelaria:12.51572576,Ollotis_valliceps:12.51572576,Ollotis_aucoinae:12.51572576,Ollotis_cycladen:12.51572576,Ollotis_pisinna:12.51572576,Ollotis_porteri:12.51572576,Ollotis_signifer:12.51572576):2.978303577):0.9512728794,(Anaxyrus_exsul:11.16260464,Anaxyrus_houstonensis:11.16260464,Anaxyrus_retiformis:11.16260464,Anaxyrus_boreas:11.16260464,Anaxyrus_canorus:11.16260464,Anaxyrus_nelsoni:11.16260464,Anaxyrus_americanus:11.16260464,Anaxyrus_baxteri:11.16260464,Anaxyrus_californicus:11.16260464,Anaxyrus_cognatus:11.16260464,Anaxyrus_compactilis:11.16260464,Anaxyrus_debilis:11.16260464,Anaxyrus_fowleri:11.16260464,Anaxyrus_hemiophrys:11.16260464,Anaxyrus_kelloggi:11.16260464,Anaxyrus_mexicanus:11.16260464,Anaxyrus_microscaphus:11.16260464,Anaxyrus_punctatus:11.16260464,Anaxyrus_quercicus:11.16260464,Anaxyrus_speciosus:11.16260464,Anaxyrus_terrestris:11.16260464,Anaxyrus_woodhousii:11.16260464):5.28269758):1.72099298,(((Amietophrynus_asmarae:13.13632432,Amietophrynus_blanfordii:13.13632432,Amietophrynus_brauni:13.13632432,Amietophrynus_buchneri:13.13632432,Amietophrynus_camerunensis:13.13632432,Amietophrynus_chudeaui:13.13632432,Amietophrynus_cristiglans:13.13632432,Amietophrynus_danielae:13.13632432,Amietophrynus_djohongensis:13.13632432,Amietophrynus_fuliginatus:13.13632432,Amietophrynus_funereus:13.13632432,Amietophrynus_garmani:13.13632432,Amietophrynus_gracilipes:13.13632432,Amietophrynus_gutturalis:13.13632432,Amietophrynus_kassasii:13.13632432,Amietophrynus_kerinyagae:13.13632432,Amietophrynus_kisoloensis:13.13632432,Amietophrynus_langanoensis:13.13632432,Amietophrynus_latifrons:13.13632432,Amietophrynus_lemairii:13.13632432,Amietophrynus_maculatus:13.13632432,Amietophrynus_pantherinus:13.13632432,Amietophrynus_pardalis:13.13632432,Amietophrynus_perreti:13.13632432,Amietophrynus_poweri:13.13632432,Amietophrynus_rangeri:13.13632432,Amietophrynus_reesi:13.13632432,Amietophrynus_regularis:13.13632432,Amietophrynus_steindachneri:13.13632432,Amietophrynus_superciliaris:13.13632432,Amietophrynus_taiensis:13.13632432,Amietophrynus_togoensis:13.13632432,Amietophrynus_tuberosus:13.13632432,Amietophrynus_turkanae:13.13632432,Amietophrynus_urunguensis:13.13632432,Amietophrynus_villiersi:13.13632432,Amietophrynus_vittatus:13.13632432,Amietophrynus_xeros:13.13632432):1.400328006,((Mertensophryne_lindneri:9.262737744,Mertensophryne_lonnbergi:9.262737744,Mertensophryne_melanopleura:9.262737744,Mertensophryne_mocquardi:9.262737744,Mertensophryne_nyikae:9.262737744,Mertensophryne_schmidti:9.262737744,Mertensophryne_taitana:9.262737744,Mertensophryne_uzunguensis:9.262737744,Mertensophryne_micranotis:9.262737744,Mertensophryne_anotis:9.262737744,Mertensophryne_howelli:9.262737744,Mertensophryne_loveridgei:9.262737744,Mertensophryne_usambarae:9.262737744):1.175189811,(Vandijkophrynus_amatolicus:5.812123056,Vandijkophrynus_angusticeps:5.812123056,Vandijkophrynus_gariepensis:5.812123056,Vandijkophrynus_inyangae:5.812123056,Vandijkophrynus_robinsoni:5.812123056):4.625804499):4.098724769):0.1267244094,(Capensibufo_rosei:2.503145153,Capensibufo_tradouwi:2.503145153):12.16023158):3.502918467):0.2726785441,(Bufo_verrucosissimus:8.973681507,Bufo_aspinius:8.973681507,Bufo_bankorensis:8.973681507,Bufo_bufo:8.973681507,Bufo_gargarizans:8.973681507,Bufo_japonicus:8.973681507,Bufo_kabischi:8.973681507,Bufo_minshanicus:8.973681507,Bufo_tibetanus:8.973681507,Bufo_torrenticola:8.973681507,Bufo_tuberculatus:8.973681507,Bufo_wolongensis:8.973681507):9.465292238):0.6032782561,((((Peltophryne_lemur:8.659459488,Peltophryne_cataulaciceps:8.659459488,Peltophryne_empusa:8.659459488,Peltophryne_fluviatica:8.659459488,Peltophryne_fracta:8.659459488,Peltophryne_fustiger:8.659459488,Peltophryne_guentheri:8.659459488,Peltophryne_gundlachi:8.659459488,Peltophryne_longinasus:8.659459488,Peltophryne_peltocephala:8.659459488,Peltophryne_taladai:8.659459488):0.314222019,Schismaderma_carens:8.973681507):7.126318493,((Duttaphrynus_crocus:12.46101411,Duttaphrynus_himalayanus:12.46101411,Duttaphrynus_melanostictus:12.46101411,Duttaphrynus_microtympanum:12.46101411,Duttaphrynus_noellerti:12.46101411):3.638985891,(Adenomus_dasi:8.505965421,Adenomus_kandianus:8.505965421,Adenomus_kelaartii:8.505965421):7.594034579):0):0,((Pseudepidalea_brongersmai:7.934782403,Pseudepidalea_latastii:7.934782403,Pseudepidalea_luristanica:7.934782403,Pseudepidalea_oblonga:7.934782403,Pseudepidalea_pewzowi:7.934782403,Pseudepidalea_pseudoraddei:7.934782403,Pseudepidalea_raddei:7.934782403,Pseudepidalea_surda:7.934782403,Pseudepidalea_viridis:7.934782403):0.3804858066,Epidalea_calamita:8.315268209):7.784731791):2.942252002):1.25456169,(((((Rhinella_acutirostris:9.262737744,Rhinella_castaneotica:9.262737744,Rhinella_ceratophrys:9.262737744,Rhinella_cristinae:9.262737744,Rhinella_dapsilis:9.262737744,Rhinella_intermedia:9.262737744,Rhinella_iserni:9.262737744,Rhinella_margaritifera:9.262737744,Rhinella_proboscidea:9.262737744,Rhinella_roqueana:9.262737744,Rhinella_scitula:9.262737744,Rhinella_sclerocephala:9.262737744,Rhinella_stanlaii:9.262737744):2.06039444,(Rhamphophryne_acrolopha:8.315268209,Rhamphophryne_festae:8.315268209,Rhamphophryne_lindae:8.315268209,Rhamphophryne_macrorhina:8.315268209,Rhamphophryne_nicefori:8.315268209,Rhamphophryne_proboscidea:8.315268209,Rhamphophryne_rostrata:8.315268209,Rhamphophryne_ruizi:8.315268209,Rhamphophryne_tenrec:8.315268209,Rhamphophryne_truebae:8.315268209):3.007863975):1.303718505,((Pelophryne_albotaeniata:7.934782403,Pelophryne_api:7.934782403,Pelophryne_brevipes:7.934782403,Pelophryne_guentheri:7.934782403,Pelophryne_lighti:7.934782403,Pelophryne_macrotis:7.934782403,Pelophryne_misera:7.934782403,Pelophryne_rhopophilius:7.934782403,Pelophryne_signata:7.934782403):0.3804858066,Parapelophryne_scalpta:8.315268209):4.31158248):0.9558776299,(Ingerophrynus_biporcatus:8.315268209,Ingerophrynus_celebensis:8.315268209,Ingerophrynus_claviger:8.315268209,Ingerophrynus_divergens:8.315268209,Ingerophrynus_galeatus:8.315268209,Ingerophrynus_kumquat:8.315268209,Ingerophrynus_macrotis:8.315268209,Ingerophrynus_parvus:8.315268209,Ingerophrynus_philippinicus:8.315268209,Ingerophrynus_quadriporcatus:8.315268209):5.26746011):6.017271681,((Ansonia_albomaculata:18.9,Ansonia_anotis:18.9,Ansonia_fuliginea:18.9,Ansonia_glandulosa:18.9,Ansonia_guibei:18.9,Ansonia_hanitschi:18.9,Ansonia_inthanon:18.9,Ansonia_latidisca:18.9,Ansonia_leptopus:18.9,Ansonia_longidigita:18.9,Ansonia_malayana:18.9,Ansonia_mcgregori:18.9,Ansonia_minuta:18.9,Ansonia_muelleri:18.9,Ansonia_ornata:18.9,Ansonia_penangensis:18.9,Ansonia_platysoma:18.9,Ansonia_rubigina:18.9,Ansonia_siamensis:18.9,Ansonia_spinulifer:18.9,Ansonia_tiomanica:18.9,Ansonia_torrentis:18.9):0.7,(((Nectophrynoides_asperginis:12.92031179,Nectophrynoides_cryptus:12.92031179,Nectophrynoides_frontierei:12.92031179,Nectophrynoides_laevis:12.92031179,Nectophrynoides_minutus:12.92031179,Nectophrynoides_poyntoni:12.92031179,Nectophrynoides_pseudotornieri:12.92031179,Nectophrynoides_tornieri:12.92031179,Nectophrynoides_vestergaardi:12.92031179,Nectophrynoides_viviparus:12.92031179,Nectophrynoides_wendyae:12.92031179):1.671173225,(Nimbaphrynoides_occidentalis:3.734807684,Nimbaphrynoides_liberiensis:3.734807684):10.85667733,(Altiphrynoides_malcolmi:3.734807684,Altiphrynoides_osgoodi:3.734807684):10.85667733):0.3477457189,Didynamipus_sjostedti:14.93923073):4.660769266):0):0.6968136916):0.1031863084,((Pedostibes_kempi:13.52797042,Pedostibes_tuberculosus:13.52797042,Pedostibes_everetti:13.52797042,Pedostibes_hosii:13.52797042,Pedostibes_maculatus:13.52797042,Pedostibes_rugosus:13.52797042):2.17202958,(Phrynoidis_aspera:5.233333333,Phrynoidis_juxtaspera:5.233333333):10.46666667):4.7):18.48293993,(((Werneria_bambutensis:12.25060273,Werneria_mertensiana:12.25060273,Werneria_preussi:12.25060273,Werneria_tandyi:12.25060273,Werneria_iboundji:12.25060273,Werneria_submontana:12.25060273):1.966937439,(Nectophryne_batesii:4.739180055,Nectophryne_afra:4.739180055):9.478360111):2.177329164,(Wolterstorffina_chirioi:7.511422672,Wolterstorffina_mirei:7.511422672,Wolterstorffina_parvipalmata:7.511422672):8.883446658):22.4880706):0.1829458057,(Rhaebo_anderssoni:14.21754017,Rhaebo_blombergi:14.21754017,Rhaebo_caeruleostictus:14.21754017,Rhaebo_glaberrimus:14.21754017,Rhaebo_guttatus:14.21754017,Rhaebo_haematiticus:14.21754017,Rhaebo_hypomelas:14.21754017,Rhaebo_nasicus:14.21754017):24.84834557):0.1561579818,(Dendrophryniscus_berthalutzae:13.30456045,Dendrophryniscus_bokermanni:13.30456045,Dendrophryniscus_brevipollicatus:13.30456045,Dendrophryniscus_carvalhoi:13.30456045,Dendrophryniscus_leucomystax:13.30456045,Dendrophryniscus_minutus:13.30456045,Dendrophryniscus_stawiarskyi:13.30456045):25.91748326):1.656743595,((Chaunus_chrysophorus:29.78765284,Atelopus_andinus:29.78765284,Atelopus_angelito:29.78765284,Atelopus_arsyecue:29.78765284,Atelopus_arthuri:29.78765284,Atelopus_balios:29.78765284,Atelopus_bomolochos:29.78765284,Atelopus_boulengeri:29.78765284,Atelopus_carauta:29.78765284,Atelopus_carbonerensis:29.78765284,Atelopus_carrikeri:29.78765284,Atelopus_certus:29.78765284,Atelopus_chiriquiensis:29.78765284,Atelopus_chocoensis:29.78765284,Atelopus_chrysocorallus:29.78765284,Atelopus_coynei:29.78765284,Atelopus_cruciger:29.78765284,Atelopus_dimorphus:29.78765284,Atelopus_ebenoides:29.78765284,Atelopus_elegans:29.78765284,Atelopus_erythropus:29.78765284,Atelopus_eusebianus:29.78765284,Atelopus_exiguus:29.78765284,Atelopus_famelicus:29.78765284,Atelopus_farci:29.78765284,Atelopus_flavescens:29.78765284,Atelopus_franciscus:29.78765284,Atelopus_galactogaster:29.78765284,Atelopus_glyphus:29.78765284,Atelopus_guanujo:29.78765284,Atelopus_guitarraensis:29.78765284,Atelopus_halihelos:29.78765284,Atelopus_ignescens:29.78765284,Atelopus_laetissimus:29.78765284,Atelopus_limosus:29.78765284,Atelopus_longibrachius:29.78765284,Atelopus_longirostris:29.78765284,Atelopus_lozanoi:29.78765284,Atelopus_lynchi:29.78765284,Atelopus_mandingues:29.78765284,Atelopus_mindoensis:29.78765284,Atelopus_minutulus:29.78765284,Atelopus_monohernandezii:29.78765284,Atelopus_mucubajiensis:29.78765284,Atelopus_muisca:29.78765284,Atelopus_nahumae:29.78765284,Atelopus_nanay:29.78765284,Atelopus_nepiozomus:29.78765284,Atelopus_nicefori:29.78765284,Atelopus_oxyrhynchus:29.78765284,Atelopus_pachydermus:29.78765284,Atelopus_palmatus:29.78765284,Atelopus_pedimarmoratus:29.78765284,Atelopus_peruensis:29.78765284,Atelopus_petriruizi:29.78765284,Atelopus_pictiventris:29.78765284,Atelopus_pinangoi:29.78765284,Atelopus_planispina:29.78765284,Atelopus_pulcher:29.78765284,Atelopus_quimbaya:29.78765284,Atelopus_reticulatus:29.78765284,Atelopus_sanjosei:29.78765284,Atelopus_seminiferus:29.78765284,Atelopus_senex:29.78765284,Atelopus_sernai:29.78765284,Atelopus_simulatus:29.78765284,Atelopus_siranus:29.78765284,Atelopus_sonsonensis:29.78765284,Atelopus_sorianoi:29.78765284,Atelopus_spumarius:29.78765284,Atelopus_spurrelli:29.78765284,Atelopus_subornatus:29.78765284,Atelopus_tamaensis:29.78765284,Atelopus_tricolor:29.78765284,Atelopus_varius:29.78765284,Atelopus_vogli:29.78765284,Atelopus_walkeri:29.78765284,Atelopus_zeteki:29.78765284):0.587604856,(Osornophryne_antisana:12.25060273,Osornophryne_bufoniformis:12.25060273,Osornophryne_guacamayo:12.25060273,Osornophryne_percrassa:12.25060273,Osornophryne_sumacoensis:12.25060273,Osornophryne_talipes:12.25060273):18.12465496,Frostius_pernambucensis:30.37525769):10.50352962):0.3212126881,(Melanophryniscus_moreirae:20.13169335,Melanophryniscus_atroluteus:20.13169335,Melanophryniscus_cambaraensis:20.13169335,Melanophryniscus_cupreuscapularis:20.13169335,Melanophryniscus_devincenzii:20.13169335,Melanophryniscus_dorsalis:20.13169335,Melanophryniscus_fulvoguttatus:20.13169335,Melanophryniscus_klappenbachi:20.13169335,Melanophryniscus_macrogranulosus:20.13169335,Melanophryniscus_montevidensis:20.13169335,Melanophryniscus_orejasmirandai:20.13169335,Melanophryniscus_pachyrhynus:20.13169335,Melanophryniscus_rubriventris:20.13169335,Melanophryniscus_sanmartini:20.13169335,Melanophryniscus_simplex:20.13169335,Melanophryniscus_spectabilis:20.13169335,Melanophryniscus_stelzneri:20.13169335,Melanophryniscus_tumifrons:20.13169335,Melanophryniscus_krauczuki:20.13169335):21.06830665):9.5,(((((Ameerega_planipaleae:14.21248787,Ameerega_andina:14.21248787,Ameerega_bassleri:14.21248787,Ameerega_bilinguis:14.21248787,Ameerega_boliviana:14.21248787,Ameerega_braccata:14.21248787,Ameerega_cainarachi:14.21248787,Ameerega_erythromos:14.21248787,Ameerega_flavopicta:14.21248787,Ameerega_hahneli:14.21248787,Ameerega_ingeri:14.21248787,Ameerega_macero:14.21248787,Ameerega_maculata:14.21248787,Ameerega_parvula:14.21248787,Ameerega_petersi:14.21248787,Ameerega_picta:14.21248787,Ameerega_pongoensis:14.21248787,Ameerega_pulchripecta:14.21248787,Ameerega_rubriventris:14.21248787,Ameerega_silverstonei:14.21248787,Ameerega_simulans:14.21248787,Ameerega_smaragdina:14.21248787,Ameerega_trivittata:14.21248787):3.282363533,(Colostethus_agilis:12.92595272,Colostethus_alacris:12.92595272,Colostethus_brachistriatus:12.92595272,Colostethus_dysprosium:12.92595272,Colostethus_fraterdanieli:12.92595272,Colostethus_fugax:12.92595272,Colostethus_furviventris:12.92595272,Colostethus_imbricolus:12.92595272,Colostethus_inguinalis:12.92595272,Colostethus_jacobuspetersi:12.92595272,Colostethus_latinasus:12.92595272,Colostethus_lynchi:12.92595272,Colostethus_mertensi:12.92595272,Colostethus_panamensis:12.92595272,Colostethus_pratti:12.92595272,Colostethus_ruthveni:12.92595272,Colostethus_thorntoni:12.92595272,Colostethus_yaguara:12.92595272):4.568898685,(Epipedobates_machalilla:7.1975234,Epipedobates_anthonyi:7.1975234,Epipedobates_boulengeri:7.1975234,Epipedobates_espinosai:7.1975234,Epipedobates_tricolor:7.1975234):10.29732801,(Silverstoneia_erasmios:4.913074058,Silverstoneia_flotator:4.913074058,Silverstoneia_nubicola:4.913074058):12.58177735):3.009456628,(Hyloxalus_abditaurantius:17.31229248,Hyloxalus_anthracinus:17.31229248,Hyloxalus_argyrogaster:17.31229248,Hyloxalus_awa:17.31229248,Hyloxalus_betancuri:17.31229248,Hyloxalus_bocagei:17.31229248,Hyloxalus_borjai:17.31229248,Hyloxalus_breviquartus:17.31229248,Hyloxalus_cevallosi:17.31229248,Hyloxalus_chocoensis:17.31229248,Hyloxalus_delatorreae:17.31229248,Hyloxalus_edwardsi:17.31229248,Hyloxalus_elachyhistus:17.31229248,Hyloxalus_exasperatus:17.31229248,Hyloxalus_excisus:17.31229248,Hyloxalus_faciopunctulatus:17.31229248,Hyloxalus_fallax:17.31229248,Hyloxalus_fascianigrus:17.31229248,Hyloxalus_fuliginosus:17.31229248,Hyloxalus_idiomelus:17.31229248,Hyloxalus_infraguttatus:17.31229248,Hyloxalus_lehmanni:17.31229248,Hyloxalus_littoralis:17.31229248,Hyloxalus_maquipucuna:17.31229248,Hyloxalus_marmoreoventris:17.31229248,Hyloxalus_mittermeieri:17.31229248,Hyloxalus_mystax:17.31229248,Hyloxalus_nexipus:17.31229248,Hyloxalus_patitae:17.31229248,Hyloxalus_peculiaris:17.31229248,Hyloxalus_peruvianus:17.31229248,Hyloxalus_pinguis:17.31229248,Hyloxalus_pulchellus:17.31229248,Hyloxalus_pumilus:17.31229248,Hyloxalus_ramosi:17.31229248,Hyloxalus_ruizi:17.31229248,Hyloxalus_saltuarius:17.31229248,Hyloxalus_sauli:17.31229248,Hyloxalus_shuar:17.31229248,Hyloxalus_subpunctatus:17.31229248,Hyloxalus_sylvaticus:17.31229248,Hyloxalus_toachi:17.31229248,Hyloxalus_utcubambensis:17.31229248,Hyloxalus_vergeli:17.31229248,Hyloxalus_vertebralis:17.31229248,Hyloxalus_whymperi:17.31229248,Hyloxalus_chlorocraspedus:17.31229248):3.192015557):1.721058501,((((Ranitomeya_abdita:13.96710449,Ranitomeya_altobueyensis:13.96710449,Ranitomeya_amazonica:13.96710449,Ranitomeya_biolat:13.96710449,Ranitomeya_bombetes:13.96710449,Ranitomeya_claudiae:13.96710449,Ranitomeya_duellmani:13.96710449,Ranitomeya_fantastica:13.96710449,Ranitomeya_flavovittata:13.96710449,Ranitomeya_fulgurita:13.96710449,Ranitomeya_imitator:13.96710449,Ranitomeya_lamasi:13.96710449,Ranitomeya_minuta:13.96710449,Ranitomeya_opisthomelas:13.96710449,Ranitomeya_reticulata:13.96710449,Ranitomeya_rubrocephala:13.96710449,Ranitomeya_sirensis:13.96710449,Ranitomeya_vanzolinii:13.96710449,Ranitomeya_variabilis:13.96710449,Ranitomeya_ventrimaculata:13.96710449,Ranitomeya_viridis:13.96710449,Ranitomeya_virolinensis:13.96710449):2.701370811,(Oophaga_arborea:9.928322152,Oophaga_granulifera:9.928322152,Oophaga_histrionica:9.928322152,Oophaga_lehmanni:9.928322152,Oophaga_occultator:9.928322152,Oophaga_pumilio:9.928322152,Oophaga_speciosa:9.928322152,Oophaga_sylvatica:9.928322152,Oophaga_vicentei:9.928322152):6.74015315,(Dendrobates_auratus:7.272364529,Dendrobates_leucomelas:7.272364529,Dendrobates_tinctorius:7.272364529,Dendrobates_truncatus:7.272364529,Dendrobates_nubeculosus:7.272364529):9.396110773,(Adelphobates_captivus:6.264073849,Adelphobates_castaneoticus:6.264073849,Adelphobates_galactonotus:6.264073849,Adelphobates_quinquevittatus:6.264073849):10.40440145):0.1115754007,Minyobates_steyermarki:16.7800507):0.5199492977,(Phyllobates_aurotaenia:7.272364529,Phyllobates_bicolor:7.272364529,Phyllobates_lugubris:7.272364529,Phyllobates_terribilis:7.272364529,Phyllobates_vittatus:7.272364529):10.02763547):4.925366535):2.074633465,(((Allobates_femoralis:16.60736437,Allobates_zaparo:16.60736437,Allobates_alagoanus:16.60736437,Allobates_alessandroi:16.60736437,Allobates_bromelicola:16.60736437,Allobates_brunneus:16.60736437,Allobates_caeruleodactylus:16.60736437,Allobates_capixaba:16.60736437,Allobates_carioca:16.60736437,Allobates_cepedai:16.60736437,Allobates_chalcopis:16.60736437,Allobates_conspicuus:16.60736437,Allobates_crombiei:16.60736437,Allobates_fratisenescus:16.60736437,Allobates_fuscellus:16.60736437,Allobates_gasconi:16.60736437,Allobates_goianus:16.60736437,Allobates_humilis:16.60736437,Allobates_insperatus:16.60736437,Allobates_juanii:16.60736437,Allobates_kingsburyi:16.60736437,Allobates_mandelorum:16.60736437,Allobates_marchesianus:16.60736437,Allobates_masniger:16.60736437,Allobates_mcdiarmidi:16.60736437,Allobates_melanolaemus:16.60736437,Allobates_nidicola:16.60736437,Allobates_olfersioides:16.60736437,Allobates_ornatus:16.60736437,Allobates_picachos:16.60736437,Allobates_ranoides:16.60736437,Allobates_sanmartini:16.60736437,Allobates_sumtuosus:16.60736437,Allobates_talamancae:16.60736437,Allobates_trilineatus:16.60736437,Allobates_undulatus:16.60736437,Allobates_vanzolinius:16.60736437,Allobates_wayuu:16.60736437,Allobates_myersi:16.60736437,Allobates_rufulus:16.60736437,Allobates_pittieri:16.60736437):1.776762534,((Anomaloglossus_atopoglossus:12.92595272,Anomaloglossus_ayarzaguenai:12.92595272,Anomaloglossus_baeobatrachus:12.92595272,Anomaloglossus_beebei:12.92595272,Anomaloglossus_degranvillei:12.92595272,Anomaloglossus_guanayensis:12.92595272,Anomaloglossus_lacrimosus:12.92595272,Anomaloglossus_murisipanensis:12.92595272,Anomaloglossus_parimae:12.92595272,Anomaloglossus_parkerae:12.92595272,Anomaloglossus_praderioi:12.92595272,Anomaloglossus_roraima:12.92595272,Anomaloglossus_shrevei:12.92595272,Anomaloglossus_stepheni:12.92595272,Anomaloglossus_tamacuarensis:12.92595272,Anomaloglossus_tepuyensis:12.92595272,Anomaloglossus_triunfo:12.92595272,Anomaloglossus_wothuja:12.92595272):0.471179889,(Rheobates_palmatus:3.099804605,Rheobates_pseudopalmatus:3.099804605):10.29732801):4.986994299):1.483732629,((Aromobates_nocturnus:11.11268327,Aromobates_capurinensis:11.11268327,Aromobates_leopardalis:11.11268327,Aromobates_saltuensis:11.11268327,Aromobates_alboguttatus:11.11268327,Aromobates_duranti:11.11268327,Aromobates_haydeeae:11.11268327,Aromobates_mayorgai:11.11268327,Aromobates_meridensis:11.11268327,Aromobates_molinarii:11.11268327,Aromobates_orostoma:11.11268327,Aromobates_serranus:11.11268327):3.099804605,(Mannophryne_caquetio:11.11268327,Mannophryne_collaris:11.11268327,Mannophryne_cordilleriana:11.11268327,Mannophryne_herminae:11.11268327,Mannophryne_lamarcai:11.11268327,Mannophryne_larandina:11.11268327,Mannophryne_neblina:11.11268327,Mannophryne_oblitterata:11.11268327,Mannophryne_olmonae:11.11268327,Mannophryne_riveroi:11.11268327,Mannophryne_trinitatis:11.11268327,Mannophryne_yustizi:11.11268327):3.099804605):5.655371665):4.432140462):26.4):3.1,((((((Proceratophrys_appendiculata:32.82047825,Proceratophrys_avelinoi:32.82047825,Proceratophrys_bigibbosa:32.82047825,Proceratophrys_boiei:32.82047825,Proceratophrys_brauni:32.82047825,Proceratophrys_concavitympanum:32.82047825,Proceratophrys_cristiceps:32.82047825,Proceratophrys_cururu:32.82047825,Proceratophrys_fryi:32.82047825,Proceratophrys_goyana:32.82047825,Proceratophrys_laticeps:32.82047825,Proceratophrys_melanopogon:32.82047825,Proceratophrys_moehringi:32.82047825,Proceratophrys_palustris:32.82047825,Proceratophrys_phyllostomus:32.82047825,Proceratophrys_schirchi:32.82047825,Proceratophrys_subguttata:32.82047825):5.359118215,(Odontophrynus_achalensis:26.67358041,Odontophrynus_americanus:26.67358041,Odontophrynus_barrioi:26.67358041,Odontophrynus_carvalhoi:26.67358041,Odontophrynus_cordobae:26.67358041,Odontophrynus_cultripes:26.67358041,Odontophrynus_lavillai:26.67358041,Odontophrynus_moratoi:26.67358041,Odontophrynus_occidentalis:26.67358041,Odontophrynus_salvatori:26.67358041):11.50601605):0.4212896558,Limnomedusa_macroglossa:38.60088612):7.391724943,(((Alsodes_barrioi:32.11819119,Alsodes_montanus:32.11819119,Alsodes_nodosus:32.11819119,Alsodes_vanzolinii:32.11819119,Alsodes_tumultuosus:32.11819119,Alsodes_australis:32.11819119,Alsodes_gargola:32.11819119,Alsodes_hugoi:32.11819119,Alsodes_kaweshkari:32.11819119,Alsodes_laevis:32.11819119,Alsodes_monticola:32.11819119,Alsodes_pehuenche:32.11819119,Alsodes_valdiviensis:32.11819119,Alsodes_verrucosus:32.11819119,Alsodes_vittatus:32.11819119,Alsodes_igneus:32.11819119):4.696984359,((Eupsophus_insularis:18.64403262,Eupsophus_migueli:18.64403262,Eupsophus_calcaratus:18.64403262,Eupsophus_contulmoensis:18.64403262,Eupsophus_roseus:18.64403262):5.444610771,(Eupsophus_emiliopugini:12.72653215,Eupsophus_vertebralis:12.72653215,Eupsophus_nahuelbutensis:12.72653215):11.36211123):12.72653215):0.4728896912,Hylorina_sylvatica:37.28806524):8.704545828):5.607388936,((Cycloramphus_asper:37.74240538,Cycloramphus_bandeirensis:37.74240538,Cycloramphus_bolitoglossus:37.74240538,Cycloramphus_boraceiensis:37.74240538,Cycloramphus_brasiliensis:37.74240538,Cycloramphus_carvalhoi:37.74240538,Cycloramphus_catarinensis:37.74240538,Cycloramphus_cedrensis:37.74240538,Cycloramphus_diringshofeni:37.74240538,Cycloramphus_dubius:37.74240538,Cycloramphus_duseni:37.74240538,Cycloramphus_eleutherodactylus:37.74240538,Cycloramphus_fuliginosus:37.74240538,Cycloramphus_granulosus:37.74240538,Cycloramphus_izecksohni:37.74240538,Cycloramphus_jordanensis:37.74240538,Cycloramphus_juimirim:37.74240538,Cycloramphus_lutzorum:37.74240538,Cycloramphus_migueli:37.74240538,Cycloramphus_mirandaribeiroi:37.74240538,Cycloramphus_ohausi:37.74240538,Cycloramphus_rhyakonastes:37.74240538,Cycloramphus_semipalmatus:37.74240538,Cycloramphus_stejnegeri:37.74240538,Cycloramphus_valae:37.74240538,Cycloramphus_acangatan:37.74240538):2.761798304,(Crossodactylodes_bokermanni:12.72653215,Crossodactylodes_izecksohni:12.72653215,Crossodactylodes_pintoi:12.72653215):27.77767153,(Rhinoderma_darwinii:8.029547796,Rhinoderma_rufum:8.029547796):32.47465589,(Zachaenus_carvalhoi:8.029547796,Zachaenus_parvulus:8.029547796):32.47465589):11.09579631):0,((((Hylodes_sazimai:21.3831234,Hylodes_amnicola:21.3831234,Hylodes_babax:21.3831234,Hylodes_charadranaetes:21.3831234,Hylodes_heyeri:21.3831234,Hylodes_lateristrigatus:21.3831234,Hylodes_magalhaesi:21.3831234,Hylodes_meridionalis:21.3831234,Hylodes_ornatus:21.3831234,Hylodes_otavioi:21.3831234,Hylodes_phyllodes:21.3831234,Hylodes_regius:21.3831234,Hylodes_uai:21.3831234,Hylodes_vanzolinii:21.3831234):2.889980545,(Hylodes_asper:11.23253484,Hylodes_dactylocinus:11.23253484,Hylodes_nasus:11.23253484,Hylodes_perplicatus:11.23253484):13.04056911,Hylodes_glaber:24.27310395,Hylodes_mertensi:24.27310395):2.125822498,(Megaelosia_apuana:14.51784067,Megaelosia_bocainensis:14.51784067,Megaelosia_boticariana:14.51784067,Megaelosia_goeldii:14.51784067,Megaelosia_lutzae:14.51784067,Megaelosia_massarti:14.51784067):11.88108577):2.6367549,((Crossodactylus_aeneus:15.76685598,Crossodactylus_bokermanni:15.76685598,Crossodactylus_caramaschii:15.76685598,Crossodactylus_dantei:15.76685598,Crossodactylus_gaudichaudii:15.76685598,Crossodactylus_grandis:15.76685598,Crossodactylus_lutzorum:15.76685598):2.889980545,(Crossodactylus_dispar:5.616267419,Crossodactylus_trachystomus:5.616267419):13.04056911,Crossodactylus_schmidti:18.65683653):10.37884482):22.56431865):2.2):1.4,(((Telmatobius_atacamensis:43.87823972,Telmatobius_halli:43.87823972,Telmatobius_pefauri:43.87823972,Telmatobius_peruvianus:43.87823972,Telmatobius_zapahuirensis:43.87823972,Telmatobius_arequipensis:43.87823972,Telmatobius_atahualpai:43.87823972,Telmatobius_bolivianus:43.87823972,Telmatobius_brevipes:43.87823972,Telmatobius_brevirostris:43.87823972,Telmatobius_carrillae:43.87823972,Telmatobius_ceiorum:43.87823972,Telmatobius_cirrhacelis:43.87823972,Telmatobius_colanensis:43.87823972,Telmatobius_contrerasi:43.87823972,Telmatobius_culeus:43.87823972,Telmatobius_dankoi:43.87823972,Telmatobius_degener:43.87823972,Telmatobius_edaphonastes:43.87823972,Telmatobius_fronteriensis:43.87823972,Telmatobius_gigas:43.87823972,Telmatobius_hauthali:43.87823972,Telmatobius_hockingi:43.87823972,Telmatobius_huayra:43.87823972,Telmatobius_hypselocephalus:43.87823972,Telmatobius_ignavus:43.87823972,Telmatobius_intermedius:43.87823972,Telmatobius_jelskii:43.87823972,Telmatobius_laticeps:43.87823972,Telmatobius_latirostris:43.87823972,Telmatobius_marmoratus:43.87823972,Telmatobius_mayoloi:43.87823972,Telmatobius_necopinus:43.87823972,Telmatobius_niger:43.87823972,Telmatobius_oxycephalus:43.87823972,Telmatobius_philippii:43.87823972,Telmatobius_pinguiculus:43.87823972,Telmatobius_pisanoi:43.87823972,Telmatobius_platycephalus:43.87823972,Telmatobius_rimac:43.87823972,Telmatobius_schreiteri:43.87823972,Telmatobius_scrocchii:43.87823972,Telmatobius_sibiricus:43.87823972,Telmatobius_simonsi:43.87823972,Telmatobius_stephani:43.87823972,Telmatobius_thompsoni:43.87823972,Telmatobius_truebae:43.87823972,Telmatobius_vellardi:43.87823972,Telmatobius_verrucosus:43.87823972,Telmatobius_vilamensis:43.87823972,Telmatobius_yuracare:43.87823972,Telmatobius_timens:43.87823972):0.4191032689,(Batrachophrynus_macrostomus:7.697342994,Batrachophrynus_brachydactylus:7.697342994):36.6):4.502657006,((((Atelognathus_grandisonae:30.73333333,Atelognathus_nitoi:30.73333333,Atelognathus_reverberii:30.73333333,Atelognathus_solitarius:30.73333333,Atelognathus_ceii:30.73333333,Atelognathus_patagonicus:30.73333333,Atelognathus_praebasalticus:30.73333333,Atelognathus_salai:30.73333333,Atelognathus_jeinimenensis:30.73333333):1.473713648,Insuetophrynus_acarpicus:32.20704698):5.671379453,(Batrachyla_antartandica:22.51175977,Batrachyla_fitzroya:22.51175977,Batrachyla_leptopus:22.51175977,Batrachyla_nibaldoi:22.51175977,Batrachyla_taeniata:22.51175977):15.36666667):8.221573565,((((Ceratophrys_aurita:8.479865548,Ceratophrys_cranwelli:8.479865548,Ceratophrys_joazeirensis:8.479865548,Ceratophrys_ornata:8.479865548):4.239932774,(Ceratophrys_calcarata:8.479865548,Ceratophrys_cornuta:8.479865548,Ceratophrys_stolzmanni:8.479865548,Ceratophrys_testudo:8.479865548):4.239932774):0.7204705827,Chacophrys_pierottii:13.4402689):1.759731096,(Lepidobatrachus_asper:6.720134452,Lepidobatrachus_laevis:6.720134452,Lepidobatrachus_llanensis:6.720134452):8.479865548):30.9):2.7):6.4):1.8,(((((((Leptodactylus_marambaiae:32.44164055,Leptodactylus_albilabris:32.44164055,Leptodactylus_bufonius:32.44164055,Leptodactylus_caatingae:32.44164055,Leptodactylus_camaquara:32.44164055,Leptodactylus_cunicularius:32.44164055,Leptodactylus_didymus:32.44164055,Leptodactylus_elenae:32.44164055,Leptodactylus_fragilis:32.44164055,Leptodactylus_fuscus:32.44164055,Leptodactylus_gracilis:32.44164055,Leptodactylus_jolyi:32.44164055,Leptodactylus_labrosus:32.44164055,Leptodactylus_latinasus:32.44164055,Leptodactylus_longirostris:32.44164055,Leptodactylus_mystaceus:32.44164055,Leptodactylus_mystacinus:32.44164055,Leptodactylus_notoaktites:32.44164055,Leptodactylus_plaumanni:32.44164055,Leptodactylus_poecilochilus:32.44164055,Leptodactylus_spixi:32.44164055,Leptodactylus_tapiti:32.44164055,Leptodactylus_troglodytes:32.44164055,Leptodactylus_ventrimaculatus:32.44164055,Leptodactylus_furnarius:32.44164055):9.153940488,((Leptodactylus_colombiensis:26.59790372,Leptodactylus_diedrus:26.59790372,Leptodactylus_griseigularis:26.59790372,Leptodactylus_leptodactyloides:26.59790372,Leptodactylus_magistris:26.59790372,Leptodactylus_natalensis:26.59790372,Leptodactylus_nesiotus:26.59790372,Leptodactylus_pallidirostris:26.59790372,Leptodactylus_pascoensis:26.59790372,Leptodactylus_petersii:26.59790372,Leptodactylus_podicipinus:26.59790372,Leptodactylus_sabanensis:26.59790372,Leptodactylus_wagneri:26.59790372,Leptodactylus_discodactylus:26.59790372):4.086505355,((Leptodactylus_bolivianus:13.97185409,Leptodactylus_chaquensis:13.97185409,Leptodactylus_ocellatus:13.97185409,Leptodactylus_viridis:13.97185409):5.640122586,(Leptodactylus_melanonotus:6.985927046,Leptodactylus_pustulatus:6.985927046):12.62604963,Leptodactylus_riveroi:19.61197668):11.0724324):10.91117196,(Leptodactylus_fallax:27.94370818,Leptodactylus_flavopictus:27.94370818,Leptodactylus_knudseni:27.94370818,Leptodactylus_labyrinthicus:27.94370818,Leptodactylus_laticeps:27.94370818,Leptodactylus_lithonaetes:27.94370818,Leptodactylus_myersi:27.94370818,Leptodactylus_pentadactylus:27.94370818,Leptodactylus_rhodomystax:27.94370818,Leptodactylus_rhodonotus:27.94370818,Leptodactylus_rugosus:27.94370818,Leptodactylus_silvanimbus:27.94370818,Leptodactylus_stenodema:27.94370818,Leptodactylus_syphax:27.94370818,Leptodactylus_validus:27.94370818,Leptodactylus_hylodes:27.94370818):13.65187286):1.507064897,((Leptodactylus_andreae:22.1448648,Leptodactylus_araucaria:22.1448648,Leptodactylus_bokermanni:22.1448648,Leptodactylus_diptyx:22.1448648,Leptodactylus_heyeri:22.1448648,Leptodactylus_hylaedactylus:22.1448648,Leptodactylus_lutzi:22.1448648,Leptodactylus_marmoratus:22.1448648,Leptodactylus_martinezi:22.1448648):1.061882522,Leptodactylus_lineatus:23.20674732):19.89589862):0.8067154164,((Paratelmatobius_gaigeae:16.22082028,Paratelmatobius_lutzii:16.22082028,Paratelmatobius_cardosoi:16.22082028,Paratelmatobius_mantiqueira:16.22082028,Paratelmatobius_poecilogaster:16.22082028):1.83753917,Scythrophrys_sawayae:18.05835945):25.85100191):1.442250769,(Pseudopaludicola_boliviana:25.04428649,Pseudopaludicola_canga:25.04428649,Pseudopaludicola_ceratophryes:25.04428649,Pseudopaludicola_falcipes:25.04428649,Pseudopaludicola_llanera:25.04428649,Pseudopaludicola_mineira:25.04428649,Pseudopaludicola_mirandae:25.04428649,Pseudopaludicola_mystacalis:25.04428649,Pseudopaludicola_pusilla:25.04428649,Pseudopaludicola_riopiedadensis:25.04428649,Pseudopaludicola_saltica:25.04428649,Pseudopaludicola_ternetzi:25.04428649):20.30732563):5.148387876,(((((Physalaemus_atlanticus:21.59546326,Physalaemus_bokermanni:21.59546326,Physalaemus_caete:21.59546326,Physalaemus_crombiei:21.59546326,Physalaemus_maculiventris:21.59546326,Physalaemus_moreirae:21.59546326,Physalaemus_nanus:21.59546326,Physalaemus_obtectus:21.59546326,Physalaemus_signifer:21.59546326,Physalaemus_spiniger:21.59546326):12.52069536,(Physalaemus_albonotatus:20.60730905,Physalaemus_centralis:20.60730905,Physalaemus_cicada:20.60730905,Physalaemus_cuqui:20.60730905,Physalaemus_cuvieri:20.60730905,Physalaemus_ephippifer:20.60730905,Physalaemus_kroyeri:20.60730905,Physalaemus_lisei:20.60730905,Physalaemus_erikae:20.60730905):13.50884957,(Physalaemus_barrioi:15.09458105,Physalaemus_evangelistai:15.09458105,Physalaemus_fischeri:15.09458105,Physalaemus_gracilis:15.09458105,Physalaemus_jordanensis:15.09458105):19.02157757,(Physalaemus_albifrons:13.00176442,Physalaemus_biligonigerus:13.00176442,Physalaemus_fuscomaculatus:13.00176442,Physalaemus_santafecinus:13.00176442):21.1143942,(Physalaemus_maximus:13.00176442,Physalaemus_aguirrei:13.00176442,Physalaemus_olfersii:13.00176442,Physalaemus_soaresi:13.00176442):21.1143942,(Physalaemus_deimaticus:10.30365453,Physalaemus_erythros:10.30365453,Physalaemus_rupestris:10.30365453):23.81250409,(Physalaemus_fernandezae:10.30365453,Physalaemus_henselii:10.30365453,Physalaemus_riograndensis:10.30365453):23.81250409):1.585731483,(Engystomops_coloradorum:16.80453674,Engystomops_montubio:16.80453674,Engystomops_petersi:16.80453674,Engystomops_pustulosus:16.80453674,Engystomops_randi:16.80453674,Engystomops_guayaco:16.80453674):18.89735336,Eupemphix_nattereri:35.7018901):0.407837756,(Edalorhina_nasuta:6.500882212,Edalorhina_perezi:6.500882212):29.60884565):2.29027214,((Pleurodema_bibroni:23.30541895,Pleurodema_borellii:23.30541895,Pleurodema_brachyops:23.30541895,Pleurodema_bufoninum:23.30541895,Pleurodema_cinereum:23.30541895,Pleurodema_diplolister:23.30541895,Pleurodema_guayapae:23.30541895,Pleurodema_kriegi:23.30541895,Pleurodema_marmoratum:23.30541895,Pleurodema_nebulosum:23.30541895,Pleurodema_thaul:23.30541895,Pleurodema_tucumanum:23.30541895):0.7507037886,Somuncuria_somuncurensis:24.05612274):14.34387726):12.1):2.8,(((((Cochranella_puyoensis:12.59610837,Cochranella_adiazeta:12.59610837,Cochranella_albomaculata:12.59610837,Cochranella_ametarsia:12.59610837,Cochranella_anomala:12.59610837,Cochranella_armata:12.59610837,Cochranella_bejaranoi:12.59610837,Cochranella_cariticommata:12.59610837,Cochranella_chami:12.59610837,Cochranella_chancas:12.59610837,Cochranella_cochranae:12.59610837,Cochranella_cristinae:12.59610837,Cochranella_garciae:12.59610837,Cochranella_griffithsi:12.59610837,Cochranella_ignota:12.59610837,Cochranella_luminosa:12.59610837,Cochranella_megacheira:12.59610837,Cochranella_nola:12.59610837,Cochranella_ocellata:12.59610837,Cochranella_oreonympha:12.59610837,Cochranella_phenax:12.59610837,Cochranella_pluvialis:12.59610837,Cochranella_posadae:12.59610837,Cochranella_prasina:12.59610837,Cochranella_rosada:12.59610837,Cochranella_ruizi:12.59610837,Cochranella_siren:12.59610837,Cochranella_spilota:12.59610837,Cochranella_truebae:12.59610837,Cochranella_vozmedianoi:12.59610837,Cochranella_adenocheira:12.59610837):2.658969443,(Cochranella_duidaeana:10.98855823,Cochranella_euhystrix:10.98855823,Cochranella_flavopunctata:10.98855823,Cochranella_geijskesi:10.98855823,Cochranella_megistra:10.98855823,Cochranella_midas:10.98855823,Cochranella_nephelophila:10.98855823,Cochranella_ocellifera:10.98855823,Cochranella_orejuela:10.98855823,Cochranella_oyampiensis:10.98855823,Cochranella_punctulata:10.98855823,Cochranella_ritae:10.98855823,Cochranella_riveroi:10.98855823,Cochranella_saxiscandens:10.98855823,Cochranella_spiculata:10.98855823,Cochranella_spinosa:10.98855823,Cochranella_susatamai:10.98855823,Cochranella_tangarana:10.98855823,Cochranella_xanthocheridia:10.98855823,Cochranella_revocata:10.98855823):4.266519581,(Cochranella_castroviejoi:8.795649754,Cochranella_croceopodes:8.795649754,Cochranella_daidalea:8.795649754,Cochranella_euknemos:8.795649754,Cochranella_granulosa:8.795649754,Cochranella_luteopunctata:8.795649754,Cochranella_ramirezi:8.795649754,Cochranella_resplendens:8.795649754,Cochranella_savagei:8.795649754,Cochranella_solitaria:8.795649754,Cochranella_mache:8.795649754):6.459428057,(Cochranella_antisthenesi:2.542512969,Cochranella_pulverata:2.542512969):12.71256484):1.815978491,((Centrolene_altitudinale:11.80706459,Centrolene_andinum:11.80706459,Centrolene_antioquiense:11.80706459,Centrolene_audax:11.80706459,Centrolene_bacatum:11.80706459,Centrolene_ballux:11.80706459,Centrolene_buckleyi:11.80706459,Centrolene_fernandoi:11.80706459,Centrolene_grandisonae:11.80706459,Centrolene_guanacarum:11.80706459,Centrolene_heloderma:11.80706459,Centrolene_hesperium:11.80706459,Centrolene_huilense:11.80706459,Centrolene_hybrida:11.80706459,Centrolene_ilex:11.80706459,Centrolene_lemniscatum:11.80706459,Centrolene_muelleri:11.80706459,Centrolene_notostictum:11.80706459,Centrolene_pipilatum:11.80706459,Centrolene_prosoblepon:11.80706459,Centrolene_quindianum:11.80706459,Centrolene_robledoi:11.80706459,Centrolene_scirtetes:11.80706459,Centrolene_tayrona:11.80706459,Centrolene_venezuelense:11.80706459):1.814580865,(Centrolene_acanthidiocephalum:5.903532293,Centrolene_geckoideum:5.903532293,Centrolene_medemi:5.903532293,Centrolene_paezorum:5.903532293,Centrolene_petrophilum:5.903532293):7.718113158,(Centrolene_gemmatum:5.903532293,Centrolene_litorale:5.903532293,Centrolene_lynchi:5.903532293,Centrolene_peristictum:5.903532293,Centrolene_sanchezi:5.903532293):7.718113158,(Centrolene_gorzulai:4.029787713,Centrolene_lema:4.029787713,Centrolene_papillahallicum:4.029787713):9.591857739,(Centrolene_azulae:4.029787713,Centrolene_mariae:4.029787713,Centrolene_balionotum:4.029787713):9.591857739):3.449410851):1.002459316,(Hyalinobatrachium_aureoguttatum:12.82543747,Hyalinobatrachium_bergeri:12.82543747,Hyalinobatrachium_cardiacalyptum:12.82543747,Hyalinobatrachium_chirripoi:12.82543747,Hyalinobatrachium_colymbiphyllum:12.82543747,Hyalinobatrachium_crurifasciatum:12.82543747,Hyalinobatrachium_crybetes:12.82543747,Hyalinobatrachium_duranti:12.82543747,Hyalinobatrachium_eccentricum:12.82543747,Hyalinobatrachium_esmeralda:12.82543747,Hyalinobatrachium_eurygnathum:12.82543747,Hyalinobatrachium_fleischmanni:12.82543747,Hyalinobatrachium_fragile:12.82543747,Hyalinobatrachium_guairarepanense:12.82543747,Hyalinobatrachium_helenae:12.82543747,Hyalinobatrachium_iaspidiense:12.82543747,Hyalinobatrachium_ibama:12.82543747,Hyalinobatrachium_ignioculus:12.82543747,Hyalinobatrachium_lemur:12.82543747,Hyalinobatrachium_mondolfii:12.82543747,Hyalinobatrachium_munozorum:12.82543747,Hyalinobatrachium_nouraguense:12.82543747,Hyalinobatrachium_orientale:12.82543747,Hyalinobatrachium_pallidum:12.82543747,Hyalinobatrachium_parvulum:12.82543747,Hyalinobatrachium_pellucidum:12.82543747,Hyalinobatrachium_petersi:12.82543747,Hyalinobatrachium_ruedai:12.82543747,Hyalinobatrachium_talamancae:12.82543747,Hyalinobatrachium_taylori:12.82543747,Hyalinobatrachium_uranoscopum:12.82543747,Hyalinobatrachium_valerioi:12.82543747,Hyalinobatrachium_vireovittatum:12.82543747):5.248078152):0.02648438113,Allophryne_ruthveni:18.1):35.2):3.7):1.8,(((((((((((Plectrohyla_ameibothalame:20.67768916,Plectrohyla_arborescandens:20.67768916,Plectrohyla_bistincta:20.67768916,Plectrohyla_calthula:20.67768916,Plectrohyla_calvicollina:20.67768916,Plectrohyla_celata:20.67768916,Plectrohyla_cembra:20.67768916,Plectrohyla_charadricola:20.67768916,Plectrohyla_chryses:20.67768916,Plectrohyla_crassa:20.67768916,Plectrohyla_cyanomma:20.67768916,Plectrohyla_cyclada:20.67768916,Plectrohyla_hazelae:20.67768916,Plectrohyla_labedactyla:20.67768916,Plectrohyla_mykter:20.67768916,Plectrohyla_pachyderma:20.67768916,Plectrohyla_pentheter:20.67768916,Plectrohyla_psarosema:20.67768916,Plectrohyla_robertsorum:20.67768916,Plectrohyla_sabrina:20.67768916,Plectrohyla_siopela:20.67768916,Plectrohyla_thorectes:20.67768916,Plectrohyla_ephemera:20.67768916):3.812258382,(Plectrohyla_acanthodes:19.06117653,Plectrohyla_avia:19.06117653,Plectrohyla_chrysopleura:19.06117653,Plectrohyla_dasypus:19.06117653,Plectrohyla_exquisita:19.06117653,Plectrohyla_glandulosa:19.06117653,Plectrohyla_guatemalensis:19.06117653,Plectrohyla_hartwegi:19.06117653,Plectrohyla_ixil:19.06117653,Plectrohyla_lacertosa:19.06117653,Plectrohyla_matudai:19.06117653,Plectrohyla_pokomchi:19.06117653,Plectrohyla_psiloderma:19.06117653,Plectrohyla_pycnochila:19.06117653,Plectrohyla_quecchi:19.06117653,Plectrohyla_sagorum:19.06117653,Plectrohyla_tecunumani:19.06117653,Plectrohyla_teuchestes:19.06117653):5.42877101):1.567376688,(Exerodonta_abdivita:15.81343472,Exerodonta_bivocata:15.81343472,Exerodonta_catracha:15.81343472,Exerodonta_chimalapa:15.81343472,Exerodonta_juanitae:15.81343472,Exerodonta_melanomma:15.81343472,Exerodonta_perkinsi:15.81343472,Exerodonta_pinorum:15.81343472,Exerodonta_smaragdina:15.81343472,Exerodonta_sumichrasti:15.81343472,Exerodonta_xera:15.81343472):10.24388951):1.572252632,(((Pseudacris_brachyphona:11.81614214,Pseudacris_brimleyi:11.81614214,Pseudacris_clarkii:11.81614214,Pseudacris_feriarum:11.81614214,Pseudacris_nigrita:11.81614214,Pseudacris_triseriata:11.81614214):4.571107759,(Pseudacris_cadaverina:4.571107759,Pseudacris_regilla:4.571107759):11.81614214,(Pseudacris_crucifer:4.571107759,Pseudacris_ocularis:4.571107759):11.81614214,(Pseudacris_ornata:4.571107759,Pseudacris_streckeri:4.571107759):11.81614214):1.016579723,(Acris_crepitans:4.571107759,Acris_gryllus:4.571107759):12.83272187):10.22574723):4.47042314,(((((((Hyla_andersonii:10.66658082,Hyla_arboricola:10.66658082,Hyla_arenicolor:10.66658082,Hyla_bocourti:10.66658082,Hyla_euphorbiacea:10.66658082,Hyla_eximia:10.66658082,Hyla_japonica:10.66658082,Hyla_plicata:10.66658082,Hyla_suweonensis:10.66658082,Hyla_walkeri:10.66658082,Hyla_wrightorum:10.66658082):1.072763519,(Hyla_avivoca:4.886967711,Hyla_chrysoscelis:4.886967711,Hyla_versicolor:4.886967711):6.852376632):0.8636660842,(Hyla_cinerea:4.886967711,Hyla_gratiosa:4.886967711,Hyla_squirella:4.886967711):7.716042717):0.939968293,(Tlalocohyla_godmani:6.166666667,Tlalocohyla_loquax:6.166666667,Tlalocohyla_picta:6.166666667,Tlalocohyla_smithii:6.166666667):7.376312054):1.873687946,((Smilisca_dentata:9.25,Smilisca_fodiens:9.25,Smilisca_baudinii:9.25,Smilisca_cyanosticta:9.25,Smilisca_phaeota:9.25,Smilisca_puma:9.25,Smilisca_sila:9.25,Smilisca_sordida:9.25):1.416580824,((Triprion_petasatus:3.083333333,Triprion_spatulatus:3.083333333):1.803634377,Anotheca_spinosa:4.886967711):5.779613114):4.750085843):2.796246003,(((Isthmohyla_calypsa:10.24261163,Isthmohyla_debilis:10.24261163,Isthmohyla_insolita:10.24261163,Isthmohyla_lancasteri:10.24261163,Isthmohyla_picadoi:10.24261163,Isthmohyla_pictipes:10.24261163,Isthmohyla_rivularis:10.24261163,Isthmohyla_tica:10.24261163,Isthmohyla_xanthosticta:10.24261163,Isthmohyla_zeteki:10.24261163):1.496732717,(Isthmohyla_angustilineata:6.166666667,Isthmohyla_graceae:6.166666667,Isthmohyla_infucata:6.166666667,Isthmohyla_pseudopuma:6.166666667):5.572677676):3.083333333,(Hyla_arborea:11.73934434,Hyla_annectans:11.73934434,Hyla_chinensis:11.73934434,Hyla_femoralis:11.73934434,Hyla_hallowellii:11.73934434,Hyla_immaculata:11.73934434,Hyla_intermedia:11.73934434,Hyla_meridionalis:11.73934434,Hyla_sanchiangensis:11.73934434,Hyla_sarda:11.73934434,Hyla_savignyi:11.73934434,Hyla_simplex:11.73934434,Hyla_tsinlingensis:11.73934434,Hyla_zhaopingensis:11.73934434):3.083333333):3.390234993):0.2870873302,(Megastomatohyla_mixe:6.166666667,Megastomatohyla_mixomaculata:6.166666667,Megastomatohyla_nubicola:6.166666667,Megastomatohyla_pellita:6.166666667):12.33333333):13.6):6.176461414,(Charadrahyla_altipotens:12.55864165,Charadrahyla_chaneque:12.55864165,Charadrahyla_nephila:12.55864165,Charadrahyla_taeniopus:12.55864165,Charadrahyla_trux:12.55864165):25.71781976):1.706458688,(((Ptychohyla_dendrophasma:20.01461479,Ptychohyla_acrochorda:20.01461479,Ptychohyla_erythromma:20.01461479,Ptychohyla_euthysanota:20.01461479,Ptychohyla_hypomykter:20.01461479,Ptychohyla_legleri:20.01461479,Ptychohyla_leonhardschultzei:20.01461479,Ptychohyla_macrotympanum:20.01461479,Ptychohyla_panchoi:20.01461479,Ptychohyla_salvadorensis:20.01461479,Ptychohyla_sanctaecrucis:20.01461479,Ptychohyla_spinipollex:20.01461479,Ptychohyla_zophodes:20.01461479):4.452031588,((Duellmanohyla_chamulae:16.22613768,Duellmanohyla_ignicolor:16.22613768,Duellmanohyla_lythrodes:16.22613768,Duellmanohyla_rufioculis:16.22613768,Duellmanohyla_salvavida:16.22613768,Duellmanohyla_schmidtorum:16.22613768,Duellmanohyla_soralia:16.22613768,Duellmanohyla_uranochroa:16.22613768):1.741216531,(Bromeliohyla_bromeliacia:5.408712561,Bromeliohyla_dendroscarta:5.408712561):12.55864165):6.499292159):2.817031464,(Ecnomiohyla_echinata:17.96735421,Ecnomiohyla_fimbrimembra:17.96735421,Ecnomiohyla_miliaria:17.96735421,Ecnomiohyla_minera:17.96735421,Ecnomiohyla_miotympanum:17.96735421,Ecnomiohyla_phantasmagoria:17.96735421,Ecnomiohyla_salvaje:17.96735421,Ecnomiohyla_thysanota:17.96735421,Ecnomiohyla_tuberculosa:17.96735421,Ecnomiohyla_valancifer:17.96735421):9.316323623):12.69924226):2.417079898,((((((Osteocephalus_oophagus:22.10791161,Osteocephalus_buckleyi:22.10791161,Osteocephalus_cabrerai:22.10791161,Osteocephalus_deridens:22.10791161,Osteocephalus_elkejungingerae:22.10791161,Osteocephalus_exophthalmus:22.10791161,Osteocephalus_fuscifacies:22.10791161,Osteocephalus_heyeri:22.10791161,Osteocephalus_leoniae:22.10791161,Osteocephalus_leprieurii:22.10791161,Osteocephalus_mutabor:22.10791161,Osteocephalus_pearsoni:22.10791161,Osteocephalus_planiceps:22.10791161,Osteocephalus_subtilis:22.10791161,Osteocephalus_taurinus:22.10791161,Osteocephalus_verruciger:22.10791161,Osteocephalus_yasuni:22.10791161):3.009371693,(Tepuihyla_aecii:16.22613768,Tepuihyla_celsae:16.22613768,Tepuihyla_edelcae:16.22613768,Tepuihyla_galani:16.22613768,Tepuihyla_luteolabris:16.22613768,Tepuihyla_rimarum:16.22613768,Tepuihyla_rodriguezi:16.22613768,Tepuihyla_talbergae:16.22613768):8.891145623):2.166394531,(Osteopilus_vastus:16.22613768,Osteopilus_brunneus:16.22613768,Osteopilus_crucialis:16.22613768,Osteopilus_dominicensis:16.22613768,Osteopilus_marianae:16.22613768,Osteopilus_pulchrilineatus:16.22613768,Osteopilus_septentrionalis:16.22613768,Osteopilus_wilderi:16.22613768):11.05754015):3.084673824,((Trachycephalus_coriaceus:17.96735421,Trachycephalus_hadroceps:17.96735421,Trachycephalus_imitatrix:17.96735421,Trachycephalus_lepidus:17.96735421,Trachycephalus_mesophaeus:17.96735421,Trachycephalus_resinifictrix:17.96735421,Trachycephalus_venulosus:17.96735421,Trachycephalus_atlas:17.96735421,Trachycephalus_jordani:17.96735421,Trachycephalus_nigromaculatus:17.96735421):3.667496031,((((Aparasphenodon_bokermanni:8.572606587,Aparasphenodon_brunoi:8.572606587,Aparasphenodon_venezolanus:8.572606587):2.244818536,Nyctimantis_rugiceps:10.81742512):1.741216531,Argenteohyla_siemersi:12.55864165):1.422677495,Corythomantis_greeningi:13.98131915):7.653531097):8.733501417):0.1576442059,Itapotihyla_langsdorffii:30.52599587):1.551657668,((Phyllodytes_acuminatus:13.98131915,Phyllodytes_brevirostris:13.98131915,Phyllodytes_edelmoi:13.98131915,Phyllodytes_kautskyi:13.98131915,Phyllodytes_luteolus:13.98131915,Phyllodytes_melanomystax:13.98131915):4.729752103,(Phyllodytes_auratus:5.408712561,Phyllodytes_wuchereri:5.408712561):13.30235869,(Phyllodytes_tuberculosus:5.408712561,Phyllodytes_punctatus:5.408712561):13.30235869,Phyllodytes_gyrinaethes:18.71107125):13.36658228):10.32234646):6.516512286,((((Dendropsophus_anataliasiasi:30.87071347,Dendropsophus_araguaya:30.87071347,Dendropsophus_werneri:30.87071347,Dendropsophus_battersbyi:30.87071347,Dendropsophus_berthalutzae:30.87071347,Dendropsophus_bipunctatus:30.87071347,Dendropsophus_branneri:30.87071347,Dendropsophus_cachimbo:30.87071347,Dendropsophus_cerradensis:30.87071347,Dendropsophus_cruzi:30.87071347,Dendropsophus_decipiens:30.87071347,Dendropsophus_elianeae:30.87071347,Dendropsophus_grandisonae:30.87071347,Dendropsophus_gryllatus:30.87071347,Dendropsophus_haddadi:30.87071347,Dendropsophus_jimi:30.87071347,Dendropsophus_joannae:30.87071347,Dendropsophus_leali:30.87071347,Dendropsophus_mathiassoni:30.87071347,Dendropsophus_meridianus:30.87071347,Dendropsophus_microcephalus:30.87071347,Dendropsophus_minusculus:30.87071347,Dendropsophus_nanus:30.87071347,Dendropsophus_oliveirai:30.87071347,Dendropsophus_phlebodes:30.87071347,Dendropsophus_pseudomeridianus:30.87071347,Dendropsophus_rhea:30.87071347,Dendropsophus_rhodopeplus:30.87071347,Dendropsophus_robertmertensi:30.87071347,Dendropsophus_rubicundulus:30.87071347,Dendropsophus_sanborni:30.87071347,Dendropsophus_sartori:30.87071347,Dendropsophus_schubarti:30.87071347,Dendropsophus_stingi:30.87071347,Dendropsophus_studerae:30.87071347,Dendropsophus_tritaeniatus:30.87071347,Dendropsophus_walfordi:30.87071347,Dendropsophus_coffeus:30.87071347):7.046578067,(Dendropsophus_allenorum:22.23780859,Dendropsophus_bokermanni:22.23780859,Dendropsophus_brevifrons:22.23780859,Dendropsophus_gaucheri:22.23780859,Dendropsophus_giesleri:22.23780859,Dendropsophus_koechlini:22.23780859,Dendropsophus_luteoocellatus:22.23780859,Dendropsophus_microps:22.23780859,Dendropsophus_parviceps:22.23780859,Dendropsophus_pauiniensis:22.23780859,Dendropsophus_ruschii:22.23780859,Dendropsophus_subocularis:22.23780859,Dendropsophus_timbeba:22.23780859,Dendropsophus_yaracuyanus:22.23780859):15.67948294,(Dendropsophus_amicorum:18.51473973,Dendropsophus_anceps:18.51473973,Dendropsophus_bifurcus:18.51473973,Dendropsophus_ebraccatus:18.51473973,Dendropsophus_elegans:18.51473973,Dendropsophus_leucophyllatus:18.51473973,Dendropsophus_rossalleni:18.51473973,Dendropsophus_sarayacuensis:18.51473973,Dendropsophus_triangulum:18.51473973):19.40255181,(Dendropsophus_acreanus:18.51473973,Dendropsophus_dutrai:18.51473973,Dendropsophus_haraldschultzi:18.51473973,Dendropsophus_marmoratus:18.51473973,Dendropsophus_melanargyreus:18.51473973,Dendropsophus_nahdereri:18.51473973,Dendropsophus_novaisi:18.51473973,Dendropsophus_seniculus:18.51473973,Dendropsophus_soaresi:18.51473973):19.40255181,(Dendropsophus_delarivai:13.56180172,Dendropsophus_limai:13.56180172,Dendropsophus_minutus:13.56180172,Dendropsophus_tintinnabulum:13.56180172,Dendropsophus_xapuriensis:13.56180172):24.35548981,(Dendropsophus_garagoensis:11.68150017,Dendropsophus_padreluna:11.68150017,Dendropsophus_praestans:11.68150017,Dendropsophus_virolinensis:11.68150017):26.23579136,(Dendropsophus_aperomeus:11.68150017,Dendropsophus_minimus:11.68150017,Dendropsophus_miyatai:11.68150017,Dendropsophus_riveroi:11.68150017):26.23579136,(Dendropsophus_bogerti:9.257369864,Dendropsophus_carnifex:9.257369864,Dendropsophus_columbianus:9.257369864):28.65992167,(Dendropsophus_labialis:9.257369864,Dendropsophus_meridensis:9.257369864,Dendropsophus_pelidna:9.257369864):28.65992167):0.1852035252,(Xenohyla_eugenioi:5.840750087,Xenohyla_truncata:5.840750087):32.26174497):0.9516834735,(((Pseudis_bolbodactyla:15.09811995,Pseudis_cardosoi:15.09811995,Pseudis_fusca:15.09811995,Pseudis_minuta:15.09811995,Pseudis_paradoxa:15.09811995,Pseudis_tocantins:15.09811995):3.416619777,(Lysapsus_caraya:9.257369864,Lysapsus_laevis:9.257369864,Lysapsus_limellum:9.257369864):9.257369864):1.6909358,(Scarthyla_vigilans:5.840750087,Scarthyla_goinorum:5.840750087):14.36492544):18.84850301):9.862333751):4.628086045,(((((((((((Hypsiboas_secedens:28.93622253,Hypsiboas_marianitae:28.93622253,Hypsiboas_andinus:28.93622253,Hypsiboas_palaestes:28.93622253,Hypsiboas_alboniger:28.93622253,Hypsiboas_balzani:28.93622253,Hypsiboas_bischoffi:28.93622253,Hypsiboas_buriti:28.93622253,Hypsiboas_caingua:28.93622253,Hypsiboas_callipleura:28.93622253,Hypsiboas_cipoensis:28.93622253,Hypsiboas_cymbalum:28.93622253,Hypsiboas_ericae:28.93622253,Hypsiboas_goianus:28.93622253,Hypsiboas_guentheri:28.93622253,Hypsiboas_joaquini:28.93622253,Hypsiboas_leptolineatus:28.93622253,Hypsiboas_marginatus:28.93622253,Hypsiboas_melanopleura:28.93622253,Hypsiboas_phaeopleura:28.93622253,Hypsiboas_polytaenius:28.93622253,Hypsiboas_prasinus:28.93622253,Hypsiboas_pulchellus:28.93622253,Hypsiboas_semiguttatus:28.93622253,Hypsiboas_stenocephalus:28.93622253,Hypsiboas_varelae:28.93622253,Hypsiboas_beckeri:28.93622253,Hypsiboas_cordobae:28.93622253,Hypsiboas_freicanecae:28.93622253,Hypsiboas_latistriatus:28.93622253,Hypsiboas_riojanus:28.93622253):1.934490939,(Hypsiboas_albomarginatus:17.52225026,Hypsiboas_lundii:17.52225026,Hypsiboas_crepitans:17.52225026,Hypsiboas_exastis:17.52225026,Hypsiboas_faber:17.52225026,Hypsiboas_pardalis:17.52225026,Hypsiboas_pugnax:17.52225026,Hypsiboas_rosenbergi:17.52225026):13.34846321):2.26050534,((Hypsiboas_albopunctatus:18.51473973,Hypsiboas_calcaratus:18.51473973,Hypsiboas_dentei:18.51473973,Hypsiboas_fasciatus:18.51473973,Hypsiboas_heilprini:18.51473973,Hypsiboas_lanciformis:18.51473973,Hypsiboas_leucocheilus:18.51473973,Hypsiboas_multifasciatus:18.51473973,Hypsiboas_raniceps:18.51473973):2.42413031,(Hypsiboas_pellucens:9.257369864,Hypsiboas_rubracylus:9.257369864,Hypsiboas_rufitelus:9.257369864):11.68150017):12.19234877):0.7880899566,(Hypsiboas_boans:13.56180172,Hypsiboas_geographicus:13.56180172,Hypsiboas_semilineatus:13.56180172,Hypsiboas_wavrini:13.56180172,Hypsiboas_pombali:13.56180172):20.35750704):1.125191756,(Hypsiboas_alemani:17.52225026,Hypsiboas_atlanticus:17.52225026,Hypsiboas_cinerascens:17.52225026,Hypsiboas_hobbsi:17.52225026,Hypsiboas_ornatissimus:17.52225026,Hypsiboas_picturatus:17.52225026,Hypsiboas_punctatus:17.52225026,Hypsiboas_sibleszi:17.52225026):17.52225026):0.9924894669,(Hypsiboas_pulidoi:17.52225026,Hypsiboas_benitezi:17.52225026,Hypsiboas_fuentei:17.52225026,Hypsiboas_hutchinsi:17.52225026,Hypsiboas_lemai:17.52225026,Hypsiboas_microderma:17.52225026,Hypsiboas_roraima:17.52225026,Hypsiboas_rhythmicus:17.52225026):18.51473973):1.594632795,((Aplastodiscus_albofrenatus:16.3970585,Aplastodiscus_arildae:16.3970585,Aplastodiscus_ehrhardti:16.3970585,Aplastodiscus_flumineus:16.3970585,Aplastodiscus_musicus:16.3970585,Aplastodiscus_weygoldti:16.3970585,Aplastodiscus_eugenioi:16.3970585):6.422113081,(Aplastodiscus_albosignatus:15.09811995,Aplastodiscus_callipygius:15.09811995,Aplastodiscus_cavicola:15.09811995,Aplastodiscus_ibirapitanga:15.09811995,Aplastodiscus_leucopygius:15.09811995,Aplastodiscus_sibilatus:15.09811995):7.721051635,(Aplastodiscus_cochranae:5.840750087,Aplastodiscus_perviridis:5.840750087):16.9784215):14.8124512):1.976604553,((Bokermannohyla_izecksohni:22.81917159,Bokermannohyla_astartea:22.81917159,Bokermannohyla_carvalhoi:22.81917159,Bokermannohyla_circumdata:22.81917159,Bokermannohyla_gouveai:22.81917159,Bokermannohyla_hylax:22.81917159,Bokermannohyla_ibitipoca:22.81917159,Bokermannohyla_lucianae:22.81917159,Bokermannohyla_luctuosa:22.81917159,Bokermannohyla_nanuzae:22.81917159,Bokermannohyla_ravida:22.81917159,Bokermannohyla_sazimai:22.81917159,Bokermannohyla_ahenea:22.81917159,Bokermannohyla_caramaschii:22.81917159,Bokermannohyla_feioi:22.81917159):3.601823302,(Bokermannohyla_alvarengai:11.68150017,Bokermannohyla_ibitiguara:11.68150017,Bokermannohyla_pseudopseudis:11.68150017,Bokermannohyla_saxicola:11.68150017):14.73949471,(Bokermannohyla_langei:5.840750087,Bokermannohyla_martinsi:5.840750087):20.5802448,(Bokermannohyla_claresignata:5.840750087,Bokermannohyla_clepsydra:5.840750087):20.5802448):13.18723245):1.971728353,((Hyloscirtus_estevesi:23.36300035,Hyloscirtus_albopunctulatus:23.36300035,Hyloscirtus_alytolylax:23.36300035,Hyloscirtus_bogotensis:23.36300035,Hyloscirtus_callipeza:23.36300035,Hyloscirtus_colymba:23.36300035,Hyloscirtus_denticulentus:23.36300035,Hyloscirtus_jahni:23.36300035,Hyloscirtus_lascinius:23.36300035,Hyloscirtus_lynchi:23.36300035,Hyloscirtus_palmeri:23.36300035,Hyloscirtus_phyllognathus:23.36300035,Hyloscirtus_piceigularis:23.36300035,Hyloscirtus_platydactylus:23.36300035,Hyloscirtus_simmonsi:23.36300035,Hyloscirtus_torrenticola:23.36300035):5.011252572,(Hyloscirtus_caucanus:19.40255181,Hyloscirtus_larinopygion:19.40255181,Hyloscirtus_lindae:19.40255181,Hyloscirtus_pacha:19.40255181,Hyloscirtus_pantostictus:19.40255181,Hyloscirtus_psarolaimus:19.40255181,Hyloscirtus_ptychodactylus:19.40255181,Hyloscirtus_sarampiona:19.40255181,Hyloscirtus_staufferorum:19.40255181,Hyloscirtus_tapichalaca:19.40255181):8.97170111,(Hyloscirtus_armatus:5.840750087,Hyloscirtus_charazani:5.840750087):22.53350283,Hyloscirtus_chlorosteus:28.37425292):13.20570277):0.2390634433,(Myersiohyla_aromatica:11.68150017,Myersiohyla_inparquesi:11.68150017,Myersiohyla_kanaima:11.68150017,Myersiohyla_loveridgei:11.68150017):30.13751896):4.467830187,(((Scinax_karenanneae:33.76747725,Scinax_pinima:33.76747725,Scinax_uruguayus:33.76747725,Scinax_acuminatus:33.76747725,Scinax_altae:33.76747725,Scinax_alter:33.76747725,Scinax_auratus:33.76747725,Scinax_baumgardneri:33.76747725,Scinax_blairi:33.76747725,Scinax_boesemani:33.76747725,Scinax_boulengeri:33.76747725,Scinax_caldarum:33.76747725,Scinax_cardosoi:33.76747725,Scinax_castroviejoi:33.76747725,Scinax_chiquitanus:33.76747725,Scinax_crospedospilus:33.76747725,Scinax_cruentommus:33.76747725,Scinax_cuspidatus:33.76747725,Scinax_danae:33.76747725,Scinax_duartei:33.76747725,Scinax_elaeochrous:33.76747725,Scinax_eurydice:33.76747725,Scinax_exiguus:33.76747725,Scinax_funereus:33.76747725,Scinax_fuscomarginatus:33.76747725,Scinax_fuscovarius:33.76747725,Scinax_garbei:33.76747725,Scinax_granulatus:33.76747725,Scinax_hayii:33.76747725,Scinax_ictericus:33.76747725,Scinax_jolyi:33.76747725,Scinax_kennedyi:33.76747725,Scinax_lindsayi:33.76747725,Scinax_flavidus:33.76747725,Scinax_maracaya:33.76747725,Scinax_nasicus:33.76747725,Scinax_nebulosus:33.76747725,Scinax_oreites:33.76747725,Scinax_pachycrus:33.76747725,Scinax_parkeri:33.76747725,Scinax_pedromedinae:33.76747725,Scinax_perereca:33.76747725,Scinax_proboscideus:33.76747725,Scinax_quinquefasciatus:33.76747725,Scinax_rostratus:33.76747725,Scinax_ruber:33.76747725,Scinax_similis:33.76747725,Scinax_squalirostris:33.76747725,Scinax_staufferi:33.76747725,Scinax_sugillatus:33.76747725,Scinax_trilineatus:33.76747725,Scinax_wandae:33.76747725,Scinax_x-signatus:33.76747725,Scinax_constrictus:33.76747725,Scinax_curicica:33.76747725):4.05566335,(Scinax_agilis:29.71459903,Scinax_albicans:29.71459903,Scinax_alcatraz:29.71459903,Scinax_angrensis:29.71459903,Scinax_arduous:29.71459903,Scinax_argyreornatus:29.71459903,Scinax_ariadne:29.71459903,Scinax_atratus:29.71459903,Scinax_berthae:29.71459903,Scinax_brieni:29.71459903,Scinax_canastrensis:29.71459903,Scinax_carnevallii:29.71459903,Scinax_catharinae:29.71459903,Scinax_centralis:29.71459903,Scinax_flavoguttatus:29.71459903,Scinax_heyeri:29.71459903,Scinax_hiemalis:29.71459903,Scinax_humilis:29.71459903,Scinax_jureia:29.71459903,Scinax_kautskyi:29.71459903,Scinax_littoralis:29.71459903,Scinax_littoreus:29.71459903,Scinax_longilineus:29.71459903,Scinax_luizotavioi:29.71459903,Scinax_machadoi:29.71459903,Scinax_melloi:29.71459903,Scinax_obtriangulatus:29.71459903,Scinax_perpusillus:29.71459903,Scinax_ranki:29.71459903,Scinax_rizibilis:29.71459903,Scinax_strigilatus:29.71459903,Scinax_trapicheiroi:29.71459903,Scinax_v-signatus:29.71459903,Scinax_aromothyella:29.71459903):8.108541567):0.9819630181,(Sphaenorhynchus_bromelicola:20.20567553,Sphaenorhynchus_carneus:20.20567553,Sphaenorhynchus_dorisae:20.20567553,Sphaenorhynchus_lacteus:20.20567553,Sphaenorhynchus_orophilus:20.20567553,Sphaenorhynchus_palustris:20.20567553,Sphaenorhynchus_pauloalvini:20.20567553,Sphaenorhynchus_planicola:20.20567553,Sphaenorhynchus_platycephalus:20.20567553,Sphaenorhynchus_prasinus:20.20567553,Sphaenorhynchus_surdus:20.20567553):18.59942809):7.481745701):7.257749013):2.655401669,((((Litoria_dayi:21.53513877,Litoria_avocalis:21.53513877,Litoria_cheesmanae:21.53513877,Litoria_daymani:21.53513877,Litoria_disrupta:21.53513877,Litoria_fluviatilis:21.53513877,Litoria_foricula:21.53513877,Litoria_granti:21.53513877,Litoria_gularis:21.53513877,Litoria_humeralis:21.53513877,Litoria_kubori:21.53513877,Litoria_montana:21.53513877,Litoria_narinosa:21.53513877,Litoria_obsoleta:21.53513877,Litoria_oktediensis:21.53513877,Litoria_papua:21.53513877,Litoria_perimetri:21.53513877,Litoria_persimilis:21.53513877,Litoria_pulchra:21.53513877,Litoria_rueppelli:21.53513877,Litoria_semipalmata:21.53513877,Litoria_trachydermis:21.53513877,Litoria_zweifeli:21.53513877):12.78661479,(Litoria_chloronota:18.12552086,Litoria_havina:18.12552086,Litoria_iris:18.12552086,Litoria_majikthise:18.12552086,Litoria_mucro:18.12552086,Litoria_nigropunctata:18.12552086,Litoria_ollauro:18.12552086,Litoria_pronimia:18.12552086,Litoria_rubrops:18.12552086,Litoria_vocivincens:18.12552086,Litoria_wapogaensis:18.12552086,Litoria_singadanae:18.12552086,Litoria_umarensis:18.12552086,Litoria_verae:18.12552086):16.1962327,(Litoria_dentata:15.09093397,Litoria_electrica:15.09093397,Litoria_rubella:15.09093397,Litoria_capitula:15.09093397,Litoria_congenita:15.09093397,Litoria_pygmaea:15.09093397,Litoria_umbonata:15.09093397,Litoria_wisselensis:15.09093397,Litoria_obtusirostris:15.09093397):19.23081959,(Litoria_chloris:15.09093397,Litoria_gracilenta:15.09093397,Litoria_xanthomera:15.09093397,Litoria_aruensis:15.09093397,Litoria_elkeae:15.09093397,Litoria_graminea:15.09093397,Litoria_multiplica:15.09093397,Litoria_auae:15.09093397,Litoria_kumae:15.09093397):19.23081959,(Litoria_cooloolensis:14.28197888,Litoria_olongburensis:14.28197888,Litoria_bicolor:14.28197888,Litoria_fallax:14.28197888,Litoria_contrastens:14.28197888,Litoria_longicrus:14.28197888,Litoria_mystax:14.28197888,Litoria_andiirrmalin:14.28197888):20.03977468,(Litoria_becki:13.36486123,Litoria_brongersmai:13.36486123,Litoria_macki:13.36486123,Litoria_micromembrana:13.36486123,Litoria_modica:13.36486123,Litoria_pratti:13.36486123,Litoria_spinifera:13.36486123):20.95689233,(Litoria_pearsoniana:12.30612661,Litoria_piperata:12.30612661,Litoria_subglandulosa:12.30612661,Litoria_citropa:12.30612661,Litoria_phyllochroa:12.30612661,Litoria_daviesae:12.30612661):22.01562695,(Litoria_verreauxii:12.30612661,Litoria_jervisiensis:12.30612661,Litoria_littlejohni:12.30612661,Litoria_ewingii:12.30612661,Litoria_paraewingi:12.30612661,Litoria_revelata:12.30612661):22.01562695,(Litoria_peronii:12.30612661,Litoria_rothii:12.30612661,Litoria_tyleri:12.30612661,Litoria_amboinensis:12.30612661,Litoria_darlingtoni:12.30612661,Litoria_everetti:12.30612661):22.01562695,(Litoria_aurea:11.05390933,Litoria_castanea:11.05390933,Litoria_raniformis:11.05390933,Litoria_dahlii:11.05390933,Litoria_moorei:11.05390933):23.26784423,(Litoria_nannotis:9.521319251,Litoria_nyakalensis:9.521319251,Litoria_rheocola:9.521319251,Litoria_lorica:9.521319251):24.80043431,(Litoria_cavernicola:9.521319251,Litoria_caerulea:9.521319251,Litoria_gilleni:9.521319251,Litoria_splendida:9.521319251):24.80043431,(Litoria_inermis:9.521319251,Litoria_latopalmata:9.521319251,Litoria_pallida:9.521319251,Litoria_tornieri:9.521319251):24.80043431,(Litoria_longirostris:9.521319251,Litoria_microbelos:9.521319251,Litoria_dorsalis:9.521319251,Litoria_timida:9.521319251):24.80043431,(Litoria_lesueurii:7.545466985,Litoria_jungguy:7.545466985,Litoria_wilcoxii:7.545466985):26.77628657,(Litoria_infrafrenata:7.545466985,Litoria_sanguinolenta:7.545466985,Litoria_multicolor:7.545466985):26.77628657,(Litoria_nigrofrenata:7.545466985,Litoria_personata:7.545466985,Litoria_watjulumensis:7.545466985):26.77628657,(Litoria_arfakiana:7.545466985,Litoria_oenicolen:7.545466985,Litoria_wollastoni:7.545466985):26.77628657,(Litoria_impura:7.545466985,Litoria_lutea:7.545466985,Litoria_thesaurensis:7.545466985):26.77628657,(Litoria_freycineti:4.760659626,Litoria_nasuta:4.760659626):29.56109393,(Litoria_coplandi:4.760659626,Litoria_cyclorhyncha:4.760659626):29.56109393,(Litoria_genimaculata:4.760659626,Litoria_eucnemis:4.760659626):29.56109393,Litoria_brevipalmata:34.32175356,Litoria_booroolongensis:34.32175356,Litoria_adelaidensis:34.32175356,Litoria_burrowsae:34.32175356,Litoria_meiriana:34.32175356,Litoria_albolabris:34.32175356,Litoria_angiana:34.32175356,Litoria_bulmeri:34.32175356,Litoria_napaea:34.32175356,Litoria_spenceri:34.32175356,Litoria_prora:34.32175356,Litoria_jeudii:34.32175356,Litoria_leucova:34.32175356,Litoria_exophthalmia:34.32175356,Litoria_dorsivena:34.32175356,Litoria_vagabunda:34.32175356,Litoria_quadrilineata:34.32175356,Litoria_louisiadensis:34.32175356):0.5782464399,(Litoria_alboguttata:17.61653396,Litoria_australis:17.61653396,Litoria_brevipes:17.61653396,Litoria_cryptotis:17.61653396,Litoria_cultripes:17.61653396,Litoria_longipes:17.61653396,Litoria_maculosa:17.61653396,Litoria_maini:17.61653396,Litoria_manya:17.61653396,Litoria_novaehollandiae:17.61653396,Litoria_platycephala:17.61653396,Litoria_vagitus:17.61653396,Litoria_verrucosa:17.61653396):17.28346604):9.3,(((((Phyllomedusa_ayeaye:17.14350073,Phyllomedusa_centralis:17.14350073,Phyllomedusa_hypochondrialis:17.14350073,Phyllomedusa_megacephala:17.14350073,Phyllomedusa_oreades:17.14350073,Phyllomedusa_rohdei:17.14350073,Phyllomedusa_bicolor:17.14350073,Phyllomedusa_trinitatis:17.14350073):9.717163182,(Phyllomedusa_burmeisteri:14.77176884,Phyllomedusa_distincta:14.77176884,Phyllomedusa_iheringii:14.77176884,Phyllomedusa_tetraploidea:14.77176884,Phyllomedusa_atelopoides:14.77176884,Phyllomedusa_tomopterna:14.77176884):12.08889507,(Phyllomedusa_baltea:14.77176884,Phyllomedusa_duellmani:14.77176884,Phyllomedusa_ecuatoriana:14.77176884,Phyllomedusa_perinesos:14.77176884,Phyllomedusa_coelestis:14.77176884,Phyllomedusa_vaillantii:14.77176884):12.08889507,(Phyllomedusa_boliviana:14.77176884,Phyllomedusa_camba:14.77176884,Phyllomedusa_sauvagii:14.77176884,Phyllomedusa_tarsius:14.77176884,Phyllomedusa_palliata:14.77176884,Phyllomedusa_venusta:14.77176884):12.08889507):1.450092108,(Phrynomedusa_fimbriata:13.26865866,Phrynomedusa_appendiculata:13.26865866,Phrynomedusa_bokermanni:13.26865866,Phrynomedusa_marginata:13.26865866,Phrynomedusa_vanzolinii:13.26865866):15.04209736):0.5154354012,(Cruziohyla_calcarifer:5.714500242,Cruziohyla_craspedopus:5.714500242):23.11169118):3.748972733,((((Hylomantis_buckleyi:14.77176884,Hylomantis_danieli:14.77176884,Hylomantis_hulli:14.77176884,Hylomantis_lemur:14.77176884,Hylomantis_medinai:14.77176884,Hylomantis_psilopygion:14.77176884):2.37173189,(Hylomantis_aspera:5.714500242,Hylomantis_granulosa:5.714500242):11.42900048):5.182426528,((Agalychnis_annae:14.77176884,Agalychnis_callidryas:14.77176884,Agalychnis_litodryas:14.77176884,Agalychnis_moreletii:14.77176884,Agalychnis_saltator:14.77176884,Agalychnis_spurrelli:14.77176884):1.270861546,Pachymedusa_dacnicolor:16.04263038):6.283296873):1.94885555,(Phasmahyla_cochranae:11.42900048,Phasmahyla_exilis:11.42900048,Phasmahyla_guttata:11.42900048,Phasmahyla_jandaia:11.42900048):12.84578232):8.300381346):11.62483585):12):2.6):1.679065994,((Gastrotheca_albolineata:31.48098866,Gastrotheca_abdita:31.48098866,Gastrotheca_andaquiensis:31.48098866,Gastrotheca_angustifrons:31.48098866,Gastrotheca_antomia:31.48098866,Gastrotheca_argenteovirens:31.48098866,Gastrotheca_aureomaculata:31.48098866,Gastrotheca_bufona:31.48098866,Gastrotheca_christiani:31.48098866,Gastrotheca_chrysosticta:31.48098866,Gastrotheca_cornuta:31.48098866,Gastrotheca_dendronastes:31.48098866,Gastrotheca_dunni:31.48098866,Gastrotheca_espeletia:31.48098866,Gastrotheca_excubitor:31.48098866,Gastrotheca_fissipes:31.48098866,Gastrotheca_galeata:31.48098866,Gastrotheca_gracilis:31.48098866,Gastrotheca_griswoldi:31.48098866,Gastrotheca_guentheri:31.48098866,Gastrotheca_helenae:31.48098866,Gastrotheca_lateonota:31.48098866,Gastrotheca_lauzuricae:31.48098866,Gastrotheca_litonedis:31.48098866,Gastrotheca_longipes:31.48098866,Gastrotheca_marsupiata:31.48098866,Gastrotheca_microdiscus:31.48098866,Gastrotheca_monticola:31.48098866,Gastrotheca_nicefori:31.48098866,Gastrotheca_ochoai:31.48098866,Gastrotheca_orophylax:31.48098866,Gastrotheca_ovifera:31.48098866,Gastrotheca_pacchamama:31.48098866,Gastrotheca_peruana:31.48098866,Gastrotheca_plumbea:31.48098866,Gastrotheca_pseustes:31.48098866,Gastrotheca_psychrophila:31.48098866,Gastrotheca_rebeccae:31.48098866,Gastrotheca_riobambae:31.48098866,Gastrotheca_ruizi:31.48098866,Gastrotheca_splendens:31.48098866,Gastrotheca_stictopleura:31.48098866,Gastrotheca_testudinea:31.48098866,Gastrotheca_trachyceps:31.48098866,Gastrotheca_walkeri:31.48098866,Gastrotheca_weinlandii:31.48098866,Gastrotheca_williamsoni:31.48098866,Gastrotheca_atympana:31.48098866,Gastrotheca_ossilaginis:31.48098866,Gastrotheca_phalarosa:31.48098866,Gastrotheca_piperata:31.48098866,Gastrotheca_zeugocystis:31.48098866):0.73146397,(Flectonotus_fissilis:12.8229743,Flectonotus_fitzgeraldi:12.8229743,Flectonotus_goeldii:12.8229743,Flectonotus_ohausi:12.8229743,Flectonotus_pygmaeus:12.8229743):19.38947833):28.26661337):0.08405734832,(((Stefania_ackawaio:20.43587978,Stefania_ayangannae:20.43587978,Stefania_coxi:20.43587978,Stefania_evansi:20.43587978,Stefania_marahuaquensis:20.43587978,Stefania_riae:20.43587978,Stefania_roraimae:20.43587978,Stefania_scalae:20.43587978,Stefania_woodleyi:20.43587978,Stefania_breweri:20.43587978,Stefania_oculosa:20.43587978,Stefania_schuberti:20.43587978,Stefania_tamacuarina:20.43587978):2.592758034,(Stefania_ginesi:12.8229743,Stefania_goini:12.8229743,Stefania_satelles:12.8229743,Stefania_percristata:12.8229743,Stefania_riveroi:12.8229743):10.20566352):1.228174253,(Cryptobatrachus_boulengeri:8.753041691,Cryptobatrachus_fuhrmanni:8.753041691,Cryptobatrachus_nicefori:8.753041691):15.50377038):36.30631127):2.619699443,((((((Eleutherodactylus_aaptus:44.17607198,Eleutherodactylus_acerus:44.17607198,Eleutherodactylus_acuminatus:44.17607198,Eleutherodactylus_affinis:44.17607198,Eleutherodactylus_alalocophus:44.17607198,Eleutherodactylus_altae:44.17607198,Eleutherodactylus_altamazonicus:44.17607198,Eleutherodactylus_anemerus:44.17607198,Eleutherodactylus_angustilineatus:44.17607198,Eleutherodactylus_anolirex:44.17607198,Eleutherodactylus_anotis:44.17607198,Eleutherodactylus_apiculatus:44.17607198,Eleutherodactylus_ardalonychus:44.17607198,Eleutherodactylus_atratus:44.17607198,Eleutherodactylus_avius:44.17607198,Eleutherodactylus_bacchus:44.17607198,Eleutherodactylus_baiotis:44.17607198,Eleutherodactylus_balionotus:44.17607198,Eleutherodactylus_baryecuus:44.17607198,Eleutherodactylus_bearsei:44.17607198,Eleutherodactylus_bellona:44.17607198,Eleutherodactylus_bernali:44.17607198,Eleutherodactylus_bicolor:44.17607198,Eleutherodactylus_bogotensis:44.17607198,Eleutherodactylus_boulengeri:44.17607198,Eleutherodactylus_brevifrons:44.17607198,Eleutherodactylus_bromeliaceus:44.17607198,Eleutherodactylus_cabrerai:44.17607198,Eleutherodactylus_cacao:44.17607198,Eleutherodactylus_cajamarcensis:44.17607198,Eleutherodactylus_calcaratus:44.17607198,Eleutherodactylus_calcarulatus:44.17607198,Eleutherodactylus_cantitans:44.17607198,Eleutherodactylus_capitonis:44.17607198,Eleutherodactylus_carvalhoi:44.17607198,Eleutherodactylus_caryophyllaceus:44.17607198,Eleutherodactylus_celator:44.17607198,Eleutherodactylus_ceuthospilus:44.17607198,Eleutherodactylus_chloronotus:44.17607198,Eleutherodactylus_colodactylus:44.17607198,Eleutherodactylus_colomai:44.17607198,Eleutherodactylus_colostichos:44.17607198,Eleutherodactylus_cremnobates:44.17607198,Eleutherodactylus_croceoinguinis:44.17607198,Eleutherodactylus_crucifer:44.17607198,Eleutherodactylus_cruentus:44.17607198,Eleutherodactylus_cryptomelas:44.17607198,Eleutherodactylus_degener:44.17607198,Eleutherodactylus_delius:44.17607198,Eleutherodactylus_diadematus:44.17607198,Eleutherodactylus_diaphonus:44.17607198,Eleutherodactylus_dissimulatus:44.17607198,Eleutherodactylus_dorsopictus:44.17607198,Eleutherodactylus_elegans:44.17607198,Eleutherodactylus_eremitus:44.17607198,Eleutherodactylus_eriphus:44.17607198,Eleutherodactylus_eugeniae:44.17607198,Eleutherodactylus_eurydactylus:44.17607198,Eleutherodactylus_exoristus:44.17607198,Eleutherodactylus_frater:44.17607198,Eleutherodactylus_glandulosus:44.17607198,Eleutherodactylus_gracilis:44.17607198,Eleutherodactylus_grandiceps:44.17607198,Eleutherodactylus_hernandezi:44.17607198,Eleutherodactylus_ignicolor:44.17607198,Eleutherodactylus_imitatrix:44.17607198,Eleutherodactylus_incanus:44.17607198,Eleutherodactylus_incomptus:44.17607198,Eleutherodactylus_infraguttatus:44.17607198,Eleutherodactylus_inguinalis:44.17607198,Eleutherodactylus_inusitatus:44.17607198,Eleutherodactylus_jorgevelosai:44.17607198,Eleutherodactylus_katoptroides:44.17607198,Eleutherodactylus_kelephas:44.17607198,Eleutherodactylus_lacrimosus:44.17607198,Eleutherodactylus_laticlavius:44.17607198,Eleutherodactylus_latidiscus:44.17607198,Eleutherodactylus_leucopus:44.17607198,Eleutherodactylus_librarius:44.17607198,Eleutherodactylus_lindae:44.17607198,Eleutherodactylus_lirellus:44.17607198,Eleutherodactylus_lividus:44.17607198,Eleutherodactylus_llojsintuta:44.17607198,Eleutherodactylus_luscombei:44.17607198,Eleutherodactylus_luteolateralis:44.17607198,Eleutherodactylus_lutitus:44.17607198,Eleutherodactylus_lynchi:44.17607198,Eleutherodactylus_lythrodes:44.17607198,Eleutherodactylus_marmoratus:44.17607198,Eleutherodactylus_martiae:44.17607198,Eleutherodactylus_memorans:44.17607198,Eleutherodactylus_mendax:44.17607198,Eleutherodactylus_mercedesae:44.17607198,Eleutherodactylus_merostictus:44.17607198,Eleutherodactylus_miyatai:44.17607198,Eleutherodactylus_modipeplus:44.17607198,Eleutherodactylus_molybrignus:44.17607198,Eleutherodactylus_mondolfii:44.17607198,Eleutherodactylus_moro:44.17607198,Eleutherodactylus_muricatus:44.17607198,Eleutherodactylus_muscosus:44.17607198,Eleutherodactylus_museosus:44.17607198,Eleutherodactylus_myops:44.17607198,Eleutherodactylus_nephophilus:44.17607198,Eleutherodactylus_nervicus:44.17607198,Eleutherodactylus_nicefori:44.17607198,Eleutherodactylus_nigrogriseus:44.17607198,Eleutherodactylus_nyctophylax:44.17607198,Eleutherodactylus_ockendeni:44.17607198,Eleutherodactylus_ocreatus:44.17607198,Eleutherodactylus_olivaceus:44.17607198,Eleutherodactylus_ornatissimus:44.17607198,Eleutherodactylus_orphnolaimus:44.17607198,Eleutherodactylus_palmeri:44.17607198,Eleutherodactylus_pardalis:44.17607198,Eleutherodactylus_parvillus:44.17607198,Eleutherodactylus_pastazensis:44.17607198,Eleutherodactylus_paululus:44.17607198,Eleutherodactylus_pecki:44.17607198,Eleutherodactylus_percnopterus:44.17607198,Eleutherodactylus_percultus:44.17607198,Eleutherodactylus_permixtus:44.17607198,Eleutherodactylus_petersi:44.17607198,Eleutherodactylus_petrobardus:44.17607198,Eleutherodactylus_phalarus:44.17607198,Eleutherodactylus_philipi:44.17607198,Eleutherodactylus_phoxocephalus:44.17607198,Eleutherodactylus_phragmipleuron:44.17607198,Eleutherodactylus_platydactylus:44.17607198,Eleutherodactylus_prolatus:44.17607198,Eleutherodactylus_prolixodiscus:44.17607198,Eleutherodactylus_proserpens:44.17607198,Eleutherodactylus_pseudoacuminatus:44.17607198,Eleutherodactylus_pteridophilus:44.17607198,Eleutherodactylus_ptochus:44.17607198,Eleutherodactylus_pugnax:44.17607198,Eleutherodactylus_pycnodermis:44.17607198,Eleutherodactylus_quantus:44.17607198,Eleutherodactylus_quaquaversus:44.17607198,Eleutherodactylus_rhodoplichus:44.17607198,Eleutherodactylus_rhodostichus:44.17607198,Eleutherodactylus_ridens:44.17607198,Eleutherodactylus_riveroi:44.17607198,Eleutherodactylus_riveti:44.17607198,Eleutherodactylus_rosadoi:44.17607198,Eleutherodactylus_roseus:44.17607198,Eleutherodactylus_rozei:44.17607198,Eleutherodactylus_rufioculis:44.17607198,Eleutherodactylus_ruidus:44.17607198,Eleutherodactylus_salaputium:44.17607198,Eleutherodactylus_sanguineus:44.17607198,Eleutherodactylus_schultei:44.17607198,Eleutherodactylus_serendipitus:44.17607198,Eleutherodactylus_spilogaster:44.17607198,Eleutherodactylus_spinosus:44.17607198,Eleutherodactylus_sternothylax:44.17607198,Eleutherodactylus_subsigillatus:44.17607198,Eleutherodactylus_supernatis:44.17607198,Eleutherodactylus_taeniatus:44.17607198,Eleutherodactylus_tamsitti:44.17607198,Eleutherodactylus_tayrona:44.17607198,Eleutherodactylus_thymalopsoides:44.17607198,Eleutherodactylus_trachyblepharis:44.17607198,Eleutherodactylus_turumiquirensis:44.17607198,Eleutherodactylus_unistrigatus:44.17607198,Eleutherodactylus_variabilis:44.17607198,Eleutherodactylus_ventrimarmoratus:44.17607198,Eleutherodactylus_verecundus:44.17607198,Eleutherodactylus_versicolor:44.17607198,Eleutherodactylus_vicarius:44.17607198,Eleutherodactylus_walkeri:44.17607198,Eleutherodactylus_wiensi:44.17607198,Eleutherodactylus_yaviensis:44.17607198,Eleutherodactylus_zimmermanae:44.17607198,Eleutherodactylus_marahuaka:44.17607198,Eleutherodactylus_rhabdocnemus:44.17607198,Eleutherodactylus_stictogaster:44.17607198,Eleutherodactylus_pruinatus:44.17607198,Eleutherodactylus_torrenticola:44.17607198):8.41796426,(Eleutherodactylus_achatinus:32.03059368,Eleutherodactylus_actites:32.03059368,Eleutherodactylus_avicuporum:32.03059368,Eleutherodactylus_babax:32.03059368,Eleutherodactylus_bipunctatus:32.03059368,Eleutherodactylus_bisignatus:32.03059368,Eleutherodactylus_buccinator:32.03059368,Eleutherodactylus_caliginosus:32.03059368,Eleutherodactylus_caprifer:32.03059368,Eleutherodactylus_carmelitae:32.03059368,Eleutherodactylus_carranguerorum:32.03059368,Eleutherodactylus_chiastonotus:32.03059368,Eleutherodactylus_citriogaster:32.03059368,Eleutherodactylus_condor:32.03059368,Eleutherodactylus_conspicillatus:32.03059368,Eleutherodactylus_cosnipatae:32.03059368,Eleutherodactylus_cuneirostris:32.03059368,Eleutherodactylus_fenestratus:32.03059368,Eleutherodactylus_gaigeae:32.03059368,Eleutherodactylus_gutturalis:32.03059368,Eleutherodactylus_illotus:32.03059368,Eleutherodactylus_insignitus:32.03059368,Eleutherodactylus_ixalus:32.03059368,Eleutherodactylus_johannesdei:32.03059368,Eleutherodactylus_lanthanites:32.03059368,Eleutherodactylus_lymani:32.03059368,Eleutherodactylus_malkini:32.03059368,Eleutherodactylus_medemi:32.03059368,Eleutherodactylus_metabates:32.03059368,Eleutherodactylus_mnionaetes:32.03059368,Eleutherodactylus_paisa:32.03059368,Eleutherodactylus_paramerus:32.03059368,Eleutherodactylus_pedimontanus:32.03059368,Eleutherodactylus_peruvianus:32.03059368,Eleutherodactylus_ruedai:32.03059368,Eleutherodactylus_samaipatae:32.03059368,Eleutherodactylus_skydmainos:32.03059368,Eleutherodactylus_terraebolivaris:32.03059368,Eleutherodactylus_thectopternus:32.03059368,Eleutherodactylus_vilarsi:32.03059368,Eleutherodactylus_viridicans:32.03059368,Eleutherodactylus_w-nigrum:32.03059368,Eleutherodactylus_zeuctotylus:32.03059368):20.56344255,(Eleutherodactylus_amplinympha:31.62499052,Eleutherodactylus_antillensis:31.62499052,Eleutherodactylus_auriculatoides:31.62499052,Eleutherodactylus_auriculatus:31.62499052,Eleutherodactylus_barlagnei:31.62499052,Eleutherodactylus_bartonsmithi:31.62499052,Eleutherodactylus_briceni:31.62499052,Eleutherodactylus_brittoni:31.62499052,Eleutherodactylus_cochranae:31.62499052,Eleutherodactylus_cooki:31.62499052,Eleutherodactylus_coqui:31.62499052,Eleutherodactylus_eileenae:31.62499052,Eleutherodactylus_eneidae:31.62499052,Eleutherodactylus_euphronides:31.62499052,Eleutherodactylus_fallax:31.62499052,Eleutherodactylus_flavescens:31.62499052,Eleutherodactylus_fowleri:31.62499052,Eleutherodactylus_gryllus:31.62499052,Eleutherodactylus_guantanamera:31.62499052,Eleutherodactylus_hedricki:31.62499052,Eleutherodactylus_ionthus:31.62499052,Eleutherodactylus_jasperi:31.62499052,Eleutherodactylus_johnstonei:31.62499052,Eleutherodactylus_leberi:31.62499052,Eleutherodactylus_locustus:31.62499052,Eleutherodactylus_martinicensis:31.62499052,Eleutherodactylus_montanus:31.62499052,Eleutherodactylus_patriciae:31.62499052,Eleutherodactylus_pinchoni:31.62499052,Eleutherodactylus_pituinus:31.62499052,Eleutherodactylus_poolei:31.62499052,Eleutherodactylus_portoricensis:31.62499052,Eleutherodactylus_reclusas:31.62499052,Eleutherodactylus_ronaldi:31.62499052,Eleutherodactylus_schwartzi:31.62499052,Eleutherodactylus_shrevei:31.62499052,Eleutherodactylus_taciturnus:31.62499052,Eleutherodactylus_urichi:31.62499052,Eleutherodactylus_varians:31.62499052,Eleutherodactylus_vinhai:31.62499052,Eleutherodactylus_wetmorei:31.62499052):20.96904572,(Eleutherodactylus_adercus:23.06190923,Eleutherodactylus_araiodactylus:23.06190923,Eleutherodactylus_batrachylus:23.06190923,Eleutherodactylus_diogenes:23.06190923,Eleutherodactylus_elassodiscus:23.06190923,Eleutherodactylus_fallaciosus:23.06190923,Eleutherodactylus_flavomaculatus:23.06190923,Eleutherodactylus_helvolus:23.06190923,Eleutherodactylus_latens:23.06190923,Eleutherodactylus_lucida:23.06190923,Eleutherodactylus_lundbergi:23.06190923,Eleutherodactylus_mantipus:23.06190923,Eleutherodactylus_melacara:23.06190923,Eleutherodactylus_nebulanastes:23.06190923,Eleutherodactylus_nigrovittatus:23.06190923):29.53212701,(Eleutherodactylus_binotatus:22.47436202,Eleutherodactylus_epipedus:22.47436202,Eleutherodactylus_erythromerus:22.47436202,Eleutherodactylus_gualteri:22.47436202,Eleutherodactylus_guentheri:22.47436202,Eleutherodactylus_heterodactylus:22.47436202,Eleutherodactylus_izecksohni:22.47436202,Eleutherodactylus_juipoca:22.47436202,Eleutherodactylus_nasutus:22.47436202,Eleutherodactylus_octavioi:22.47436202,Eleutherodactylus_oeus:22.47436202,Eleutherodactylus_plicifer:22.47436202,Eleutherodactylus_spanios:22.47436202,Eleutherodactylus_verrucosus:22.47436202):30.11967422,(Eleutherodactylus_buckleyi:21.84325432,Eleutherodactylus_cristinae:21.84325432,Eleutherodactylus_cryophilius:21.84325432,Eleutherodactylus_curtipes:21.84325432,Eleutherodactylus_duende:21.84325432,Eleutherodactylus_gentryi:21.84325432,Eleutherodactylus_juanchoi:21.84325432,Eleutherodactylus_mars:21.84325432,Eleutherodactylus_satagius:21.84325432,Eleutherodactylus_savagei:21.84325432,Eleutherodactylus_signifer:21.84325432,Eleutherodactylus_vanadise:21.84325432,Eleutherodactylus_xestus:21.84325432):30.75078191,(Eleutherodactylus_cavernibardus:21.84325432,Eleutherodactylus_corniger:21.84325432,Eleutherodactylus_festae:21.84325432,Eleutherodactylus_floridus:21.84325432,Eleutherodactylus_gladiator:21.84325432,Eleutherodactylus_hectus:21.84325432,Eleutherodactylus_leoni:21.84325432,Eleutherodactylus_myersi:21.84325432,Eleutherodactylus_principalis:21.84325432,Eleutherodactylus_pyrrhomerus:21.84325432,Eleutherodactylus_repens:21.84325432,Eleutherodactylus_scopaeus:21.84325432,Eleutherodactylus_veletis:21.84325432):30.75078191,(Eleutherodactylus_acatallelus:21.16160608,Eleutherodactylus_appendiculatus:21.16160608,Eleutherodactylus_devillei:21.16160608,Eleutherodactylus_ernesti:21.16160608,Eleutherodactylus_erythropleura:21.16160608,Eleutherodactylus_incertus:21.16160608,Eleutherodactylus_quinquagesimus:21.16160608,Eleutherodactylus_siopelus:21.16160608,Eleutherodactylus_sulculus:21.16160608,Eleutherodactylus_susaguae:21.16160608,Eleutherodactylus_truebae:21.16160608,Eleutherodactylus_vertebralis:21.16160608):31.43243016,(Eleutherodactylus_anthrax:21.16160608,Eleutherodactylus_chalceus:21.16160608,Eleutherodactylus_diastema:21.16160608,Eleutherodactylus_factiosus:21.16160608,Eleutherodactylus_gularis:21.16160608,Eleutherodactylus_hylaeformis:21.16160608,Eleutherodactylus_quidditus:21.16160608,Eleutherodactylus_scolodiscus:21.16160608,Eleutherodactylus_tigrillo:21.16160608,Eleutherodactylus_tinker:21.16160608,Eleutherodactylus_tribulosus:21.16160608,Eleutherodactylus_vocator:21.16160608):31.43243016,(Eleutherodactylus_actinolaimus:20.42061226,Eleutherodactylus_cerasinus:20.42061226,Eleutherodactylus_crenunguis:20.42061226,Eleutherodactylus_labiosus:20.42061226,Eleutherodactylus_ocellatus:20.42061226,Eleutherodactylus_orpacobates:20.42061226,Eleutherodactylus_parectatus:20.42061226,Eleutherodactylus_rubicundus:20.42061226,Eleutherodactylus_suetus:20.42061226,Eleutherodactylus_tenebrionis:20.42061226,Eleutherodactylus_turpinorum:20.42061226):32.17342398,(Eleutherodactylus_cruralis:20.42061226,Eleutherodactylus_discoidalis:20.42061226,Eleutherodactylus_ganonotus:20.42061226,Eleutherodactylus_ibischi:20.42061226,Eleutherodactylus_lemur:20.42061226,Eleutherodactylus_madidi:20.42061226,Eleutherodactylus_penelopus:20.42061226,Eleutherodactylus_platychilus:20.42061226,Eleutherodactylus_pulvinatus:20.42061226,Eleutherodactylus_silverstonei:20.42061226,Eleutherodactylus_zongoensis:20.42061226):32.17342398,(Eleutherodactylus_abbotti:19.60894536,Eleutherodactylus_acutirostris:19.60894536,Eleutherodactylus_aemulatus:19.60894536,Eleutherodactylus_albericoi:19.60894536,Eleutherodactylus_audanti:19.60894536,Eleutherodactylus_corona:19.60894536,Eleutherodactylus_deinops:19.60894536,Eleutherodactylus_eunaster:19.60894536,Eleutherodactylus_haitianus:19.60894536,Eleutherodactylus_mariposa:19.60894536):32.98509088,(Eleutherodactylus_bilineatus:19.60894536,Eleutherodactylus_cadenai:19.60894536,Eleutherodactylus_cerastes:19.60894536,Eleutherodactylus_cornutus:19.60894536,Eleutherodactylus_helonotus:19.60894536,Eleutherodactylus_ingeri:19.60894536,Eleutherodactylus_laticorpus:19.60894536,Eleutherodactylus_necopinus:19.60894536,Eleutherodactylus_ruizi:19.60894536,Eleutherodactylus_sulcatus:19.60894536):32.98509088,(Eleutherodactylus_atrabracus:18.71168922,Eleutherodactylus_charlottevillensis:18.71168922,Eleutherodactylus_danae:18.71168922,Eleutherodactylus_orestes:18.71168922,Eleutherodactylus_pataikos:18.71168922,Eleutherodactylus_pinguis:18.71168922,Eleutherodactylus_sanctaemartae:18.71168922,Eleutherodactylus_simonbolivari:18.71168922,Eleutherodactylus_vidua:18.71168922):33.88234701,(Eleutherodactylus_bolbodactylus:18.71168922,Eleutherodactylus_esmeraldas:18.71168922,Eleutherodactylus_hoehnei:18.71168922,Eleutherodactylus_holti:18.71168922,Eleutherodactylus_lacteus:18.71168922,Eleutherodactylus_nigriventris:18.71168922,Eleutherodactylus_restrepoi:18.71168922,Eleutherodactylus_sambaqui:18.71168922,Eleutherodactylus_telefericus:18.71168922):33.88234701,(Eleutherodactylus_bakeri:17.70864221,Eleutherodactylus_huicundo:17.70864221,Eleutherodactylus_obmutescens:17.70864221,Eleutherodactylus_orcesi:17.70864221,Eleutherodactylus_ortizi:17.70864221,Eleutherodactylus_racemus:17.70864221,Eleutherodactylus_simoterus:17.70864221,Eleutherodactylus_thymelensis:17.70864221):34.88539403,(Eleutherodactylus_batrachites:17.70864221,Eleutherodactylus_bicumulus:17.70864221,Eleutherodactylus_duellmani:17.70864221,Eleutherodactylus_gehrti:17.70864221,Eleutherodactylus_hamiotae:17.70864221,Eleutherodactylus_paranaensis:17.70864221,Eleutherodactylus_sobetes:17.70864221,Eleutherodactylus_surdus:17.70864221):34.88539403,(Eleutherodactylus_hybotragus:16.57148129,Eleutherodactylus_jaimei:16.57148129,Eleutherodactylus_lentiginosus:16.57148129,Eleutherodactylus_loustes:16.57148129,Eleutherodactylus_pleurostriatus:16.57148129,Eleutherodactylus_reticulatus:16.57148129,Eleutherodactylus_uisae:16.57148129):36.02255495,(Eleutherodactylus_crepitans:15.25872535,Eleutherodactylus_ginesi:15.25872535,Eleutherodactylus_glamyrus:15.25872535,Eleutherodactylus_lancinii:15.25872535,Eleutherodactylus_wightmanae:15.25872535,Eleutherodactylus_zophus:15.25872535):37.33531089,(Eleutherodactylus_cuentasi:15.25872535,Eleutherodactylus_dundeei:15.25872535,Eleutherodactylus_rhabdolaemus:15.25872535,Eleutherodactylus_stenodiscus:15.25872535,Eleutherodactylus_viejas:15.25872535,Eleutherodactylus_xeniolum:15.25872535):37.33531089,(Eleutherodactylus_aniptopalmatus:15.25872535,Eleutherodactylus_delicatus:15.25872535,Eleutherodactylus_douglasi:15.25872535,Eleutherodactylus_galdi:15.25872535,Eleutherodactylus_ruthveni:15.25872535,Eleutherodactylus_viridis:15.25872535):37.33531089,(Eleutherodactylus_lasalleorum:15.25872535,Eleutherodactylus_leptolophus:15.25872535,Eleutherodactylus_maculosus:15.25872535,Eleutherodactylus_peraticus:15.25872535,Eleutherodactylus_scoloblepharus:15.25872535,Eleutherodactylus_uranobates:15.25872535):37.33531089,(Eleutherodactylus_chrysops:13.70606462,Eleutherodactylus_dolops:13.70606462,Eleutherodactylus_epacrus:13.70606462,Eleutherodactylus_scitulus:13.70606462,Eleutherodactylus_simoteriscus:13.70606462):38.88797162,(Eleutherodactylus_aurantiguttatus:11.80576147,Eleutherodactylus_lichenoides:11.80576147,Eleutherodactylus_megalops:11.80576147,Eleutherodactylus_toftae:11.80576147):40.78827477,(Eleutherodactylus_parvus:11.80576147,Eleutherodactylus_polychrus:11.80576147,Eleutherodactylus_pusillus:11.80576147,Eleutherodactylus_simonsii:11.80576147):40.78827477,(Eleutherodactylus_paulodutrai:11.80576147,Eleutherodactylus_ramagii:11.80576147,Eleutherodactylus_renjiforum:11.80576147,Eleutherodactylus_venancioi:11.80576147):40.78827477,(Eleutherodactylus_fetosus:11.80576147,Eleutherodactylus_melanoproctus:11.80576147,Eleutherodactylus_pirrensis:11.80576147,Eleutherodactylus_randorum:11.80576147):40.78827477,(Eleutherodactylus_ashkapara:9.355844612,Eleutherodactylus_fraudator:9.355844612,Eleutherodactylus_pluvicanorus:9.355844612):43.23819163,(Eleutherodactylus_boconoensis:9.355844612,Eleutherodactylus_lamprotes:9.355844612,Eleutherodactylus_xylochobates:9.355844612):43.23819163,(Eleutherodactylus_kareliae:5.902880735,Eleutherodactylus_tubernasus:5.902880735):46.6911555,(Eleutherodactylus_piceus:5.902880735,Eleutherodactylus_polemistes:5.902880735):46.6911555,Eleutherodactylus_manezinho:52.59403624):0.2098518527,(Pelorius_chlorophenax:15.25872535,Pelorius_hypostenor:15.25872535,Pelorius_inoptatus:15.25872535,Pelorius_nortoni:15.25872535,Pelorius_parapelates:15.25872535,Pelorius_ruthae:15.25872535):37.54516274,(Adelophryne_adiastola:13.70606462,Adelophryne_baturitensis:13.70606462,Adelophryne_gutturosa:13.70606462,Adelophryne_maranguapensis:13.70606462,Adelophryne_pachydactyla:13.70606462):39.09782347,Phyzelaphryne_miriamae:52.80388809):0.1030180719,(Oreobates_quixensis:15.25872535,Oreobates_sanctaecrucis:15.25872535,Oreobates_saxatilis:15.25872535,Oreobates_simmonsi:15.25872535,Oreobates_choristolemma:15.25872535,Oreobates_sanderi:15.25872535):37.64818082):0.2356371567,(((Brachycephalus_hermogenesi:17.70864221,Brachycephalus_didactylus:17.70864221,Brachycephalus_ephippium:17.70864221,Brachycephalus_nodoterga:17.70864221,Brachycephalus_pernix:17.70864221,Brachycephalus_vertebralis:17.70864221,Brachycephalus_brunneus:17.70864221,Brachycephalus_izecksohni:17.70864221):3.452963876,(Euparkerella_brasiliensis:11.80576147,Euparkerella_cochranae:11.80576147,Euparkerella_robusta:11.80576147,Euparkerella_tridactyla:11.80576147):9.355844612):1.31275594,(Barycholos_pulcher:5.902880735,Barycholos_ternetzi:5.902880735):16.57148129):30.6681813):3.557456681,(((Craugastor_adamastus:40.33373483,Craugastor_alfredi:40.33373483,Craugastor_amniscola:40.33373483,Craugastor_anatipes:40.33373483,Craugastor_anciano:40.33373483,Craugastor_andi:40.33373483,Craugastor_angelicus:40.33373483,Craugastor_anomalus:40.33373483,Craugastor_aphanus:40.33373483,Craugastor_augusti:40.33373483,Craugastor_aurilegulus:40.33373483,Craugastor_azueroensis:40.33373483,Craugastor_berkenbuschii:40.33373483,Craugastor_biporcatus:40.33373483,Craugastor_bocourti:40.33373483,Craugastor_bransfordii:40.33373483,Craugastor_brocchi:40.33373483,Craugastor_bufoniformis:40.33373483,Craugastor_catalinae:40.33373483,Craugastor_chac:40.33373483,Craugastor_charadra:40.33373483,Craugastor_cheiroplethus:40.33373483,Craugastor_chrysozetetes:40.33373483,Craugastor_coffeus:40.33373483,Craugastor_crassidigitus:40.33373483,Craugastor_cruzi:40.33373483,Craugastor_cuaquero:40.33373483,Craugastor_daryi:40.33373483,Craugastor_decoratus:40.33373483,Craugastor_emcelae:40.33373483,Craugastor_emleni:40.33373483,Craugastor_epochthidius:40.33373483,Craugastor_escoces:40.33373483,Craugastor_fecundus:40.33373483,Craugastor_fitzingeri:40.33373483,Craugastor_fleischmanni:40.33373483,Craugastor_glaucus:40.33373483,Craugastor_gollmeri:40.33373483,Craugastor_greggi:40.33373483,Craugastor_guerreroensis:40.33373483,Craugastor_gulosus:40.33373483,Craugastor_hobartsmithi:40.33373483,Craugastor_inachus:40.33373483,Craugastor_jota:40.33373483,Craugastor_laevissimus:40.33373483,Craugastor_laticeps:40.33373483,Craugastor_lauraster:40.33373483,Craugastor_lineatus:40.33373483,Craugastor_loki:40.33373483,Craugastor_longirostris:40.33373483,Craugastor_matudai:40.33373483,Craugastor_megacephalus:40.33373483,Craugastor_megalotympanum:40.33373483,Craugastor_melanostictus:40.33373483,Craugastor_merendonensis:40.33373483,Craugastor_mexicanus:40.33373483,Craugastor_milesi:40.33373483,Craugastor_mimus:40.33373483,Craugastor_monnichorum:40.33373483,Craugastor_myllomyllon:40.33373483,Craugastor_necerus:40.33373483,Craugastor_noblei:40.33373483,Craugastor_obesus:40.33373483,Craugastor_occidentalis:40.33373483,Craugastor_olanchano:40.33373483,Craugastor_omiltemanus:40.33373483,Craugastor_omoaensis:40.33373483,Craugastor_opimus:40.33373483,Craugastor_palenque:40.33373483,Craugastor_pechorum:40.33373483,Craugastor_pelorus:40.33373483,Craugastor_persimilis:40.33373483,Craugastor_phasma:40.33373483,Craugastor_podiciferus:40.33373483,Craugastor_polymniae:40.33373483,Craugastor_polyptychus:40.33373483,Craugastor_pozo:40.33373483,Craugastor_psephosypharus:40.33373483,Craugastor_punctariolus:40.33373483,Craugastor_pygmaeus:40.33373483,Craugastor_raniformis:40.33373483,Craugastor_ranoides:40.33373483,Craugastor_rayo:40.33373483,Craugastor_rhodopis:40.33373483,Craugastor_rhyacobatrachus:40.33373483,Craugastor_rivulus:40.33373483,Craugastor_rostralis:40.33373483,Craugastor_rugosus:40.33373483,Craugastor_rugulosus:40.33373483,Craugastor_rupinius:40.33373483,Craugastor_sabrinus:40.33373483,Craugastor_saltuarius:40.33373483,Craugastor_sandersoni:40.33373483,Craugastor_montanus:40.33373483,Craugastor_silvicola:40.33373483,Craugastor_spatulatus:40.33373483,Craugastor_stadelmani:40.33373483,Craugastor_stejnegerianus:40.33373483,Craugastor_stuarti:40.33373483,Craugastor_talamancae:40.33373483,Craugastor_tarahumaraensis:40.33373483,Craugastor_taurus:40.33373483,Craugastor_taylori:40.33373483,Craugastor_trachydermus:40.33373483,Craugastor_underwoodi:40.33373483,Craugastor_uno:40.33373483,Craugastor_vocalis:40.33373483,Craugastor_vulcani:40.33373483,Craugastor_xucanebi:40.33373483,Craugastor_yucatanensis:40.33373483,Craugastor_zygodactylus:40.33373483,Craugastor_campbelli:40.33373483,Craugastor_nefrens:40.33373483,Craugastor_tabasarae:40.33373483):2.222808553,(Phrynopus_adenobrachius:30.0306864,Phrynopus_adenopleurus:30.0306864,Phrynopus_bagrecitoi:30.0306864,Phrynopus_barthlenae:30.0306864,Phrynopus_bracki:30.0306864,Phrynopus_brunneus:30.0306864,Phrynopus_columbianus:30.0306864,Phrynopus_cophites:30.0306864,Phrynopus_dagmarae:30.0306864,Phrynopus_heimorum:30.0306864,Phrynopus_horstpauli:30.0306864,Phrynopus_iatamasi:30.0306864,Phrynopus_juninensis:30.0306864,Phrynopus_kauneorum:30.0306864,Phrynopus_kempffi:30.0306864,Phrynopus_montium:30.0306864,Phrynopus_nanus:30.0306864,Phrynopus_parkeri:30.0306864,Phrynopus_peraccai:30.0306864,Phrynopus_pereger:30.0306864,Phrynopus_peruanus:30.0306864,Phrynopus_peruvianus:30.0306864,Phrynopus_pinguis:30.0306864,Phrynopus_thompsoni:30.0306864,Phrynopus_wettsteini:30.0306864,Phyllonastes_carrascoicola:30.0306864,Phyllonastes_heyeri:30.0306864,Phyllonastes_lochites:30.0306864,Phyllonastes_lynchi:30.0306864,Phyllonastes_myrmecoides:30.0306864,Phyllonastes_ritarasquinae:30.0306864,Phrynopus_bufoides:30.0306864,Phrynopus_paucari:30.0306864,Phrynopus_pesantesi:30.0306864):12.52585699):4.992828122,((Euhyas_cavernicola:38.69095626,Euhyas_fusca:38.69095626,Euhyas_junori:38.69095626,Euhyas_karlschmidti:38.69095626,Euhyas_semipalmata:38.69095626,Euhyas_sisyphodemus:38.69095626,Euhyas_tonyi:38.69095626,Euhyas_casparii:38.69095626,Euhyas_goini:38.69095626,Euhyas_acmonis:38.69095626,Euhyas_adela:38.69095626,Euhyas_albipes:38.69095626,Euhyas_alcoae:38.69095626,Euhyas_alticola:38.69095626,Euhyas_amadeus:38.69095626,Euhyas_andrewsi:38.69095626,Euhyas_apostates:38.69095626,Euhyas_armstrongi:38.69095626,Euhyas_atkinsi:38.69095626,Euhyas_blairhedgesi:38.69095626,Euhyas_bresslerae:38.69095626,Euhyas_brevirostris:38.69095626,Euhyas_caribe:38.69095626,Euhyas_counouspea:38.69095626,Euhyas_cubana:38.69095626,Euhyas_cundalli:38.69095626,Euhyas_cuneata:38.69095626,Euhyas_darlingtoni:38.69095626,Euhyas_dimidiata:38.69095626,Euhyas_dolomedes:38.69095626,Euhyas_emiliae:38.69095626,Euhyas_etheridgei:38.69095626,Euhyas_furcyensis:38.69095626,Euhyas_glandulifer:38.69095626,Euhyas_glanduliferoides:38.69095626,Euhyas_glaphycompus:38.69095626,Euhyas_glaucoreia:38.69095626,Euhyas_gossei:38.69095626,Euhyas_grabhami:38.69095626,Euhyas_grahami:38.69095626,Euhyas_greyi:38.69095626,Euhyas_griphus:38.69095626,Euhyas_guanahacabibes:38.69095626,Euhyas_gundlachi:38.69095626,Euhyas_heminota:38.69095626,Euhyas_iberia:38.69095626,Euhyas_intermedia:38.69095626,Euhyas_jamaicensis:38.69095626,Euhyas_jaumei:38.69095626,Euhyas_jugans:38.69095626,Euhyas_klinikowskii:38.69095626,Euhyas_lenta:38.69095626,Euhyas_leoncei:38.69095626,Euhyas_limbata:38.69095626,Euhyas_lucioi:38.69095626,Euhyas_luteola:38.69095626,Euhyas_minuta:38.69095626,Euhyas_monensis:38.69095626,Euhyas_nubicola:38.69095626,Euhyas_orcutti:38.69095626,Euhyas_orientalis:38.69095626,Euhyas_oxyrhynca:38.69095626,Euhyas_pantoni:38.69095626,Euhyas_parabates:38.69095626,Euhyas_paulsoni:38.69095626,Euhyas_pentasyringos:38.69095626,Euhyas_pezopetrus:38.69095626,Euhyas_pictissima:38.69095626,Euhyas_pinarensis:38.69095626,Euhyas_planirostris:38.69095626,Euhyas_probolaea:38.69095626,Euhyas_rhodesi:38.69095626,Euhyas_richmondi:38.69095626,Euhyas_ricordii:38.69095626,Euhyas_riparia:38.69095626,Euhyas_rivularis:38.69095626,Euhyas_rufifemoralis:38.69095626,Euhyas_schmidti:38.69095626,Euhyas_sciagraphus:38.69095626,Euhyas_simulans:38.69095626,Euhyas_symingtoni:38.69095626,Euhyas_tetajulia:38.69095626,Euhyas_thomasi:38.69095626,Euhyas_thorectes:38.69095626,Euhyas_toa:38.69095626,Euhyas_turquinensis:38.69095626,Euhyas_unicolor:38.69095626,Euhyas_varleyi:38.69095626,Euhyas_ventrilineata:38.69095626,Euhyas_warreni:38.69095626,Euhyas_weinlandi:38.69095626,Euhyas_zeus:38.69095626,Euhyas_zugi:38.69095626,Euhyas_maestrensis:38.69095626):1.936464804,(Syrrhophus_angustidigitorum:27.06448682,Syrrhophus_cystignathoides:27.06448682,Syrrhophus_dennisi:27.06448682,Syrrhophus_dilatus:27.06448682,Syrrhophus_albolabris:27.06448682,Syrrhophus_grandis:27.06448682,Syrrhophus_guttilatus:27.06448682,Syrrhophus_interorbitalis:27.06448682,Syrrhophus_leprus:27.06448682,Syrrhophus_longipes:27.06448682,Syrrhophus_marnockii:27.06448682,Syrrhophus_fuscus:27.06448682,Syrrhophus_modestus:27.06448682,Syrrhophus_nitidus:27.06448682,Syrrhophus_nivicolimae:27.06448682,Syrrhophus_pallidus:27.06448682,Syrrhophus_pipilans:27.06448682,Syrrhophus_rubrimaculatus:27.06448682,Syrrhophus_rufescens:27.06448682,Syrrhophus_saxatilis:27.06448682,Syrrhophus_syristes:27.06448682,Syrrhophus_teretistes:27.06448682,Syrrhophus_verrucipes:27.06448682,Syrrhophus_verruculatus:27.06448682):13.56293425):6.921950442):9.150628494):6.482822785):0.0171772152,(Hemiphractus_bubalus:14.27559613,Hemiphractus_fasciatus:14.27559613,Hemiphractus_helioi:14.27559613,Hemiphractus_johnsoni:14.27559613,Hemiphractus_proboscideus:14.27559613,Hemiphractus_scutatus:14.27559613):48.92440387):78.7,((((((((Uperoleia_marmorata:30.12395958,Uperoleia_orientalis:30.12395958,Uperoleia_arenicola:30.12395958,Uperoleia_aspera:30.12395958,Uperoleia_borealis:30.12395958,Uperoleia_crassa:30.12395958,Uperoleia_martini:30.12395958,Uperoleia_micromeles:30.12395958,Uperoleia_minima:30.12395958,Uperoleia_mjobergi:30.12395958,Uperoleia_talpa:30.12395958,Uperoleia_trachyderma:30.12395958,Uperoleia_tyleri:30.12395958,Uperoleia_altissima:30.12395958,Uperoleia_capitulata:30.12395958,Uperoleia_fusca:30.12395958,Uperoleia_glandulosa:30.12395958,Uperoleia_inundata:30.12395958,Uperoleia_laevigata:30.12395958,Uperoleia_lithomoda:30.12395958,Uperoleia_littlejohni:30.12395958,Uperoleia_mimula:30.12395958,Uperoleia_rugosa:30.12395958,Uperoleia_russelli:30.12395958):0.3869412472,Spicospina_flammocaerulea:30.51090083):4.689099175,((Pseudophryne_bibronii:24.31249906,Pseudophryne_corroboree:24.31249906,Pseudophryne_australis:24.31249906,Pseudophryne_covacevichae:24.31249906,Pseudophryne_douglasi:24.31249906,Pseudophryne_pengilleyi:24.31249906,Pseudophryne_semimarmorata:24.31249906,Pseudophryne_coriacea:24.31249906,Pseudophryne_dendyi:24.31249906,Pseudophryne_guentheri:24.31249906,Pseudophryne_major:24.31249906,Pseudophryne_occidentalis:24.31249906,Pseudophryne_raveni:24.31249906):1.968160442,((Metacrinia_nichollsi:6.570164876,Arenophryne_rotunda:6.570164876):3.843300076,Myobatrachus_gouldii:10.41346495):15.86719455):8.919340498):9.4,((Crinia_sloanei:28.93335744,Crinia_tinnula:28.93335744,Crinia_bilingua:28.93335744,Crinia_deserticola:28.93335744,Crinia_georgiana:28.93335744,Crinia_glauerti:28.93335744,Crinia_insignifera:28.93335744,Crinia_parinsignifera:28.93335744,Crinia_pseudinsignifera:28.93335744,Crinia_remota:28.93335744,Crinia_riparia:28.93335744,Crinia_signifera:28.93335744,Crinia_subinsignifera:28.93335744,Crinia_tasmaniensis:28.93335744,Crinia_nimbus:28.93335744):5.021614074,(((Geocrinia_alba:20.79049859,Geocrinia_vitellina:20.79049859,Geocrinia_laevis:20.79049859,Geocrinia_leai:20.79049859,Geocrinia_lutea:20.79049859,Geocrinia_rosea:20.79049859,Geocrinia_victoriana:20.79049859):1.426676474,Assa_darlingtoni:22.21717506):1.258417835,Paracrinia_haswelli:23.4755929):10.47937861):10.64502849):53.34671412,(Taudactylus_acutirostris:41.17056818,Taudactylus_diurnus:41.17056818,Taudactylus_eungellensis:41.17056818,Taudactylus_liemi:41.17056818,Taudactylus_pleione:41.17056818,Taudactylus_rheophilus:41.17056818):56.77614594):2.453285883,((Mixophyes_balbus:81.42631877,Mixophyes_fasciolatus:81.42631877,Mixophyes_fleayi:81.42631877,Mixophyes_iteratus:81.42631877,Mixophyes_schevilli:81.42631877,Mixophyes_hihihorlo:81.42631877):13.07368123,(Rheobatrachus_silus:31.5,Rheobatrachus_vitellinus:31.5):63):5.9):5.5,(((((Neobatrachus_albipes:50.67215704,Neobatrachus_aquilonius:50.67215704,Neobatrachus_centralis:50.67215704,Neobatrachus_fulvus:50.67215704,Neobatrachus_kunapalari:50.67215704,Neobatrachus_pelobatoides:50.67215704,Neobatrachus_pictus:50.67215704,Neobatrachus_sudelli:50.67215704,Neobatrachus_sutor:50.67215704,Neobatrachus_wilsmorei:50.67215704):15.25383921,(((Lechriodus_fletcheri:30.50767843,Lechriodus_aganoposis:30.50767843,Lechriodus_melanopyga:30.50767843,Lechriodus_platyceps:30.50767843):8.922923932,(Opisthodon_ornatus:15.25383921,Opisthodon_spenceri:15.25383921):24.17676315):11.24155468,(Notaden_weigeli:30.50767843,Notaden_bennettii:30.50767843,Notaden_melanoscaphus:30.50767843,Notaden_nichollsi:30.50767843):20.16447861):15.25383921):13.53816778,((((Limnodynastes_depressus:30.50767843,Limnodynastes_fletcheri:30.50767843,Limnodynastes_peronii:30.50767843,Limnodynastes_tasmaniensis:30.50767843):12.31526217,(Limnodynastes_convexiusculus:24.17676315,Limnodynastes_salmini:24.17676315,Limnodynastes_lignarius:24.17676315):18.64617745):9.946673084,(Limnodynastes_dorsalis:30.50767843,Limnodynastes_dumerilii:30.50767843,Limnodynastes_interioris:30.50767843,Limnodynastes_terraereginae:30.50767843):22.26193525):9.579887291,(Heleioporus_albopunctatus:39.43060236,Heleioporus_australiacus:39.43060236,Heleioporus_barycragus:39.43060236,Heleioporus_eyrei:39.43060236,Heleioporus_inornatus:39.43060236,Heleioporus_psammophilus:39.43060236):22.91889861):17.11466306):0.5868784646,Adelotus_brevis:80.05104249):3.226249614,(Philoria_frosti:39.43060236,Philoria_kundagungan:39.43060236,Philoria_loveridgei:39.43060236,Philoria_sphagnicolus:39.43060236,Philoria_pughi:39.43060236,Philoria_richmondensis:39.43060236):43.84668975):22.62270789):18.5,(((Telmatobufo_australis:17.80020212,Telmatobufo_bullocki:17.80020212):10.41245075,Telmatobufo_venustus:28.21265287):7.387751376,Caudiverbera_caudiverbera:35.60040425):88.79959575):17.5):10.6,(((Sooglossus_sechellensis:41.43108489,Sooglossus_pipilodryas:41.43108489):41.43108489,(Sooglossus_thomasseti:41.43108489,Sooglossus_gardineri:41.43108489):41.43108489):13.33783023,Nasikabatrachus_sahyadrensis:96.2):56.3):2.8,((((((((((((((((((Philautus_acutirostris:3.178612673,Philautus_leitensis:3.178612673):5.74488126,(Philautus_longicrus:3.178612673,Philautus_refugii:3.178612673):5.744881673,Philautus_mjobergi:8.923493934,Philautus_petersi:8.923493934,Philautus_saueri:8.923493934,Philautus_schmackeri:8.923493934,Philautus_umbra:8.923493934):13.89865609,((Philautus_acutus:3.178612673,Philautus_aurantium:3.178612673):6.357225347,Philautus_abditus:9.53583802,Philautus_bunitus:9.53583802,Philautus_disgregus:9.53583802,Philautus_erythrophthalmus:9.53583802,Philautus_kerangae:9.53583802,Philautus_poecilius:9.53583802):13.28631201,(Philautus_asankai:8.216594565,Philautus_auratus:8.216594565,Philautus_frankenbergi:8.216594565,Philautus_hoffmanni:8.216594565,Philautus_hoipolloi:8.216594565,Philautus_pleurotaenia:8.216594565):14.60555546,(Philautus_cavirostris:8.216594565,Philautus_decoris:8.216594565,Philautus_extirpo:8.216594565,Philautus_hallidayi:8.216594565,Philautus_mittermeieri:8.216594565,Philautus_schmarda:8.216594565):14.60555546,(Philautus_stuarti:7.380510069,Philautus_femoralis:7.380510069,Philautus_mooreorum:7.380510069,Philautus_poppiae:7.380510069,Philautus_viridis:7.380510069):15.44163996,(Philautus_adspersus:7.380510069,Philautus_dimbullae:7.380510069,Philautus_halyi:7.380510069,Philautus_nasutus:7.380510069,Philautus_zal:7.380510069):15.44163996,(Philautus_alto:7.380510069,Philautus_cuspis:7.380510069,Philautus_malcolmsmithi:7.380510069,Philautus_rugatus:7.380510069,Philautus_zorro:7.380510069):15.44163996,(Philautus_caeruleus:6.357225347,Philautus_hosii:6.357225347,Philautus_hypomelas:6.357225347,Philautus_oxyrhynchus:6.357225347):16.46492468,(Philautus_annandalii:6.357225347,Philautus_hainanus:6.357225347,Philautus_ocellatus:6.357225347,Philautus_parvulus:6.357225347):16.46492468,(Philautus_eximius:6.357225347,Philautus_graminirupes:6.357225347,Philautus_signatus:6.357225347,Philautus_variabilis:6.357225347):16.46492468,(Philautus_fergusonianus:6.357225347,Philautus_regius:6.357225347,Philautus_sarasinorum:6.357225347,Philautus_stictomerus:6.357225347):16.46492468,(Philautus_longchuanensis:6.357225347,Philautus_menglaensis:6.357225347,Philautus_petilus:6.357225347,Philautus_rhododiscus:6.357225347):16.46492468,(Philautus_nanus:6.357225347,Philautus_popularis:6.357225347,Philautus_rus:6.357225347,Philautus_temporalis:6.357225347):16.46492468,(Philautus_abundus:5.037981891,Philautus_procax:5.037981891,Philautus_silvaticus:5.037981891):17.78416813,(Philautus_folicola:5.037981891,Philautus_leucorhinus:5.037981891,Philautus_limbus:5.037981891):17.78416813,(Philautus_microtympanum:5.037981891,Philautus_silus:5.037981891,Philautus_steineri:5.037981891):17.78416813,(Philautus_surdus:3.178612673,Philautus_surrufus:3.178612673):19.64353735,(Philautus_bobingeri:3.178612673,Philautus_glandulosus:3.178612673):19.64353735,(Philautus_bombayensis:3.178612673,Philautus_tuberohumerus:3.178612673):19.64353735,(Philautus_charius:3.178612673,Philautus_griet:3.178612673):19.64353735,(Philautus_fulvus:3.178612673,Philautus_zimmeri:3.178612673):19.64353735,(Philautus_jinxiuensis:3.178612673,Philautus_medogensis:3.178612673):19.64353735,(Philautus_lunatus:3.178612673,Philautus_ocularis:3.178612673):19.64353735,(Philautus_luteolus:3.178612673,Philautus_travancoricus:3.178612673):19.64353735,(Philautus_sordidus:3.178612673,Philautus_macropus:3.178612673):19.64353735,(Philautus_nemus:6.357225347,Philautus_simba:6.357225347):16.46492468,(Philautus_papillosus:3.178612673,Philautus_reticulatus:3.178612673):19.64353735,Philautus_tectus:22.82215003,Philautus_albopunctatus:22.82215003,Philautus_amoenus:22.82215003,Philautus_andersoni:22.82215003,Philautus_aurifasciatus:22.82215003,Philautus_banaensis:22.82215003,Philautus_beddomii:22.82215003,Philautus_cardamonus:22.82215003,Philautus_chalazodes:22.82215003,Philautus_cinerascens:22.82215003,Philautus_cornutus:22.82215003,Philautus_dubius:22.82215003,Philautus_flaviventris:22.82215003,Philautus_garo:22.82215003,Philautus_gryllus:22.82215003,Philautus_gunungensis:22.82215003,Philautus_ingeri:22.82215003,Philautus_jacobsoni:22.82215003,Philautus_jerdonii:22.82215003,Philautus_kempiae:22.82215003,Philautus_maosonensis:22.82215003,Philautus_microdiscus:22.82215003,Philautus_namdaphaensis:22.82215003,Philautus_pallidipes:22.82215003,Philautus_sanctisilvaticus:22.82215003,Philautus_semiruber:22.82215003,Philautus_shillongensis:22.82215003,Philautus_similipalensis:22.82215003,Philautus_similis:22.82215003,Philautus_akroparallagi:22.82215003,Philautus_amboli:22.82215003,Philautus_duboisi:22.82215003,Philautus_anili:22.82215003,Philautus_munnarensis:22.82215003,Philautus_chlorosomma:22.82215003,Philautus_ponmudi:22.82215003,Philautus_THOLPETTI:22.82215003,Philautus_stellatus:22.82215003,Philautus_terebrans:22.82215003,Philautus_tinniens:22.82215003,Philautus_tytthus:22.82215003,Philautus_vermiculatus:22.82215003,Philautus_vittiger:22.82215003,Philautus_worcesteri:22.82215003,Philautus_wynaadensis:22.82215003,Philautus_nerostagona:22.82215003):0.031517435,Feihyla_palpebralis:22.85366746):0.3038043613,(Theloderma_moloch:10.55912274,Theloderma_asperum:10.55912274,Theloderma_bicolor:10.55912274,Theloderma_corticale:10.55912274,Theloderma_gordoni:10.55912274,Theloderma_horridum:10.55912274,Theloderma_kwangsiense:10.55912274,Theloderma_leporosum:10.55912274,Theloderma_phrynoderma:10.55912274,Theloderma_stellatum:10.55912274):12.59834908):0.08735061706,(Nyctixalus_spinosus:5.037981891,Nyctixalus_margaritifer:5.037981891,Nyctixalus_pictus:5.037981891):18.20684055):2.25517756,((((Rhacophorus_nigropunctatus:12.10210661,Rhacophorus_achantharrhena:12.10210661,Rhacophorus_bipunctatus:12.10210661,Rhacophorus_dulitensis:12.10210661,Rhacophorus_georgii:12.10210661,Rhacophorus_hoanglienensis:12.10210661,Rhacophorus_maximus:12.10210661,Rhacophorus_nigropalmatus:12.10210661,Rhacophorus_prominanus:12.10210661,Rhacophorus_reinwardtii:12.10210661,Rhacophorus_htunwini:12.10210661,Rhacophorus_puerensis:12.10210661,Rhacophorus_taronensis:12.10210661,Rhacophorus_hainanus:12.10210661):6.749410256,(Rhacophorus_arboreus:10.99619319,Rhacophorus_moltrechti:10.99619319,Rhacophorus_owstoni:10.99619319,Rhacophorus_prasinatus:10.99619319,Rhacophorus_schlegelii:10.99619319,Rhacophorus_taipeianus:10.99619319,Rhacophorus_viridis:10.99619319,Rhacophorus_dorsoviridis:10.99619319,Rhacophorus_arvalis:10.99619319,Rhacophorus_translineatus:10.99619319):7.855323678,(Rhacophorus_dugritei:8.216594565,Rhacophorus_omeimontis:8.216594565,Rhacophorus_hui:8.216594565,Rhacophorus_duboisi:8.216594565,Rhacophorus_margaritifer:8.216594565,Rhacophorus_monticola:8.216594565):10.6349223,(Rhacophorus_annamensis:9.53583802,Rhacophorus_pardalis:9.53583802,Rhacophorus_robinsonii:9.53583802,Rhacophorus_everetti:9.53583802,Rhacophorus_exechopygus:9.53583802,Rhacophorus_pseudomalabaricus:9.53583802):9.315678843,(Rhacophorus_appendiculatus:7.380510069,Rhacophorus_kajau:7.380510069,Rhacophorus_verrucopus:7.380510069,Rhacophorus_lateralis:7.380510069,Rhacophorus_turpes:7.380510069):11.47100679,(Rhacophorus_chenfui:7.380510069,Rhacophorus_hungfuensis:7.380510069,Rhacophorus_yaoshanensis:7.380510069,Rhacophorus_baluensis:7.380510069,Rhacophorus_barisani:7.380510069):11.47100679,(Rhacophorus_feae:6.357225347,Rhacophorus_dennysi:6.357225347,Rhacophorus_aurantiventris:6.357225347,Rhacophorus_poecilonotus:6.357225347):12.49429152,(Rhacophorus_fasciatus:6.357225347,Rhacophorus_harrissoni:6.357225347,Rhacophorus_rufipes:6.357225347,Rhacophorus_edentulus:6.357225347):12.49429152,(Rhacophorus_calcadensis:6.357225347,Rhacophorus_malabaricus:6.357225347,Rhacophorus_modestus:6.357225347,Rhacophorus_calcaneus:6.357225347):12.49429152):0.6310998127,(Rhacophorus_angulirostris:8.923493934,Rhacophorus_bimaculatus:8.923493934,Rhacophorus_catamitus:8.923493934,Rhacophorus_gauni:8.923493934,Rhacophorus_orlovi:8.923493934,Rhacophorus_cyanopunctatus:8.923493934,Rhacophorus_namdaphaensis:8.923493934):10.55912274,(Rhacophorus_variabilis:3.178612673,Rhacophorus_tuberculatus:3.178612673):16.304004):1.681258725,((Polypedates_colletti:12.71445069,Polypedates_cruciger:12.71445069,Polypedates_eques:12.71445069,Polypedates_fastigo:12.71445069,Polypedates_hecticus:12.71445069,Polypedates_insularis:12.71445069,Polypedates_leucomystax:12.71445069,Polypedates_longinasus:12.71445069,Polypedates_macrotis:12.71445069,Polypedates_maculatus:12.71445069,Polypedates_megacephalus:12.71445069,Polypedates_mutus:12.71445069,Polypedates_otilophus:12.71445069,Polypedates_pseudocruciger:12.71445069,Polypedates_taeniatus:12.71445069,Polypedates_zed:12.71445069):3.033020485,(Chiromantis_cherrapunjiae:12.41849196,Chiromantis_doriae:12.41849196,Chiromantis_dudhwaensis:12.41849196,Chiromantis_hansenae:12.41849196,Chiromantis_laevis:12.41849196,Chiromantis_nongkhorensis:12.41849196,Chiromantis_punctatus:12.41849196,Chiromantis_romeri:12.41849196,Chiromantis_shyamrupus:12.41849196,Chiromantis_simus:12.41849196,Chiromantis_vittatus:12.41849196,Chiromantis_kelleri:12.41849196,Chiromantis_petersii:12.41849196,Chiromantis_rufescens:12.41849196,Chiromantis_xerampelina:12.41849196):3.328979218):5.416404222):4.3361246):19.44015748,(Kurixalus_idiootocus:8.860453063,Kurixalus_eiffingeri:8.860453063,Kurixalus_verrucosus:8.860453063):36.07970442):0.2416699745,((Aquixalus_carinensis:14.45077653,Aquixalus_odontotarsus:14.45077653,Aquixalus_naso:14.45077653,Aquixalus_baliogaster:14.45077653,Aquixalus_bisacculus:14.45077653,Aquixalus_ananjevae:14.45077653):2.320193872,(Aquixalus_gracilipes:5.590323468,Aquixalus_supercornutus:5.590323468):11.18064694):28.41085705):0.1181725456,(Buergeria_buergeri:11.18064694,Buergeria_japonica:11.18064694,Buergeria_oxycephala:11.18064694,Buergeria_robusta:11.18064694):34.11935306):16.8,(((((((((Gephyromantis_ambohitra:27.15919923,Gephyromantis_asper:27.15919923,Gephyromantis_cornutus:27.15919923,Gephyromantis_granulatus:27.15919923,Gephyromantis_leucomaculatus:27.15919923,Gephyromantis_luteus:27.15919923,Gephyromantis_moseri:27.15919923,Gephyromantis_plicifer:27.15919923,Gephyromantis_redimitus:27.15919923,Gephyromantis_salegy:27.15919923,Gephyromantis_schilfi:27.15919923,Gephyromantis_sculpturatus:27.15919923,Gephyromantis_spiniferus:27.15919923,Gephyromantis_tandroka:27.15919923,Gephyromantis_tschenki:27.15919923,Gephyromantis_zavona:27.15919923):7.091226992,(Gephyromantis_blanci:20.36939943,Gephyromantis_boulengeri:20.36939943,Gephyromantis_decaryi:20.36939943,Gephyromantis_eiselti:20.36939943,Gephyromantis_enki:20.36939943,Gephyromantis_leucocephalus:20.36939943,Gephyromantis_klemmeri:20.36939943,Gephyromantis_thelenae:20.36939943):13.8810268,(Gephyromantis_horridus:13.57959962,Gephyromantis_malagasius:13.57959962,Gephyromantis_striatus:13.57959962,Gephyromantis_ventrimaculatus:13.57959962):20.67082661,(Gephyromantis_rivicola:10.76157808,Gephyromantis_silvanus:10.76157808,Gephyromantis_webbi:10.76157808):23.48884814,(Gephyromantis_corvus:6.789799809,Gephyromantis_pseudoasper:6.789799809):27.46062642):5.524092013,((Mantidactylus_alutus:21.52315617,Mantidactylus_ambohimitombi:21.52315617,Mantidactylus_betsileanus:21.52315617,Mantidactylus_biporus:21.52315617,Mantidactylus_curtus:21.52315617,Mantidactylus_madecassus:21.52315617,Mantidactylus_pauliani:21.52315617,Mantidactylus_tricinctus:21.52315617,Mantidactylus_ulcerosus:21.52315617):10.0076977,(Mantidactylus_aerumnalis:19.06137791,Mantidactylus_albofrenatus:19.06137791,Mantidactylus_brevipalmatus:19.06137791,Mantidactylus_charlotteae:19.06137791,Mantidactylus_melanopleura:19.06137791,Mantidactylus_opiparis:19.06137791,Mantidactylus_zipperi:19.06137791):12.46947596,(Mantidactylus_ambreensis:15.76542693,Mantidactylus_femoralis:15.76542693,Mantidactylus_majori:15.76542693,Mantidactylus_mocquardi:15.76542693,Mantidactylus_zolitschka:15.76542693):15.76542693,(Mantidactylus_grandidieri:6.789799809,Mantidactylus_guttulatus:6.789799809):24.74105406,Mantidactylus_lugubris:31.53085387,Mantidactylus_argenteus:31.53085387):8.243664371):0.1674504111,Boehmantis_microtympanum:39.94196865):1.390685384,(Spinomantis_aglavei:21.52315617,Spinomantis_bertini:21.52315617,Spinomantis_brunae:21.52315617,Spinomantis_elegans:21.52315617,Spinomantis_fimbriatus:21.52315617,Spinomantis_massorum:21.52315617,Spinomantis_microtis:21.52315617,Spinomantis_peraccae:21.52315617,Spinomantis_phantasticus:21.52315617):19.80949787):2.069901579,((Guibemantis_albolineatus:22.55522674,Guibemantis_bicalcaratus:22.55522674,Guibemantis_depressiceps:22.55522674,Guibemantis_flavobrunneus:22.55522674,Guibemantis_kathrinae:22.55522674,Guibemantis_liber:22.55522674,Guibemantis_pulcher:22.55522674,Guibemantis_punctatus:22.55522674,Guibemantis_tornieri:22.55522674,Guibemantis_timidus:22.55522674):3.971778275,(Blommersia_domerguei:15.76542693,Blommersia_grandisonae:15.76542693,Blommersia_kely:15.76542693,Blommersia_sarotra:15.76542693,Blommersia_wittei:15.76542693):10.76157808):16.8755506,Wakea_madinika:43.40255561):1.609448696,((Mantella_aurantiaca:15.76542693,Mantella_crocea:15.76542693,Mantella_madagascariensis:15.76542693,Mantella_milotympanum:15.76542693,Mantella_pulchra:15.76542693):10.76157808,(Mantella_baroni:13.57959962,Mantella_nigricans:13.57959962,Mantella_cowanii:13.57959962,Mantella_haraldmeieri:13.57959962):12.9474054,(Mantella_betsileo:13.57959962,Mantella_expectata:13.57959962,Mantella_manery:13.57959962,Mantella_viridis:13.57959962):12.9474054,Mantella_bernhardi:26.52700502,Mantella_laevigata:26.52700502):18.48499929):0.3879956895,((Aglyptodactylus_laticeps:10.76157808,Aglyptodactylus_madagascariensis:10.76157808,Aglyptodactylus_securifer:10.76157808):2.818021533,Laliostoma_labrosum:13.57959962):31.82040038):2.1,(((Boophis_blommersae:21.65859616,Boophis_feonnyala:21.65859616,Boophis_haematopus:21.65859616,Boophis_majori:21.65859616,Boophis_marojezensis:21.65859616,Boophis_miniatus:21.65859616,Boophis_picturatus:21.65859616,Boophis_pyrrhus:21.65859616,Boophis_vittatus:21.65859616,Boophis_septentionalis:21.65859616):13.93628167,(Boophis_boehmei:19.55966132,Boophis_brachychir:19.55966132,Boophis_burgeri:19.55966132,Boophis_goudotii:19.55966132,Boophis_madagascariensis:19.55966132,Boophis_periegetes:19.55966132,Boophis_reticulatus:19.55966132,Boophis_rufioculis:19.55966132):16.0352165,(Boophis_bottae:16.85366368,Boophis_erythrodactylus:16.85366368,Boophis_rappiodes:16.85366368,Boophis_tasymena:16.85366368,Boophis_viridis:16.85366368,Boophis_jaegeri:16.85366368):18.74121414,(Boophis_andohahela:15.13870905,Boophis_andreonei:15.13870905,Boophis_elenae:15.13870905,Boophis_englaenderi:15.13870905,Boophis_luteus:15.13870905):20.45616877,(Boophis_albipunctatus:13.03977422,Boophis_ankaratra:13.03977422,Boophis_schuboeae:13.03977422,Boophis_sibilans:13.03977422):22.55510361,(Boophis_liami:13.03977422,Boophis_mandraka:13.03977422,Boophis_solomaso:13.03977422,Boophis_sambirano:13.03977422):22.55510361,(Boophis_laurenti:13.03977422,Boophis_microtympanum:13.03977422,Boophis_rhodoscelis:13.03977422,Boophis_williamsi:13.03977422):22.55510361,(Boophis_albilabris:6.519887108,Boophis_occidentalis:6.519887108):29.07499072,Boophis_anjanaharibeensis:35.59487782):1.7505169,(Boophis_lichenoides:20.66755315,Boophis_doulioti:20.66755315,Boophis_guibei:20.66755315,Boophis_hillenii:20.66755315,Boophis_idae:20.66755315,Boophis_opisthodon:20.66755315,Boophis_pauliani:20.66755315,Boophis_tephraeomystax:20.66755315,Boophis_xerophilus:20.66755315):16.67784158):10.15460528):14.6):5.6,((((((((((Lithobates_fisheri:22.31266112,Lithobates_onca:22.31266112,Lithobates_yavapaiensis:22.31266112,Lithobates_tlaloci:22.31266112,Lithobates_areolatus:22.31266112,Lithobates_berlandieri:22.31266112,Lithobates_blairi:22.31266112,Lithobates_bwana:22.31266112,Lithobates_capito:22.31266112,Lithobates_chichicuahutla:22.31266112,Lithobates_chiricahuensis:22.31266112,Lithobates_dunni:22.31266112,Lithobates_forreri:22.31266112,Lithobates_johni:22.31266112,Lithobates_juliani:22.31266112,Lithobates_macroglossa:22.31266112,Lithobates_maculatus:22.31266112,Lithobates_magnaocularis:22.31266112,Lithobates_megapoda:22.31266112,Lithobates_miadis:22.31266112,Lithobates_montezumae:22.31266112,Lithobates_neovolcanicus:22.31266112,Lithobates_omiltemanus:22.31266112,Lithobates_palmipes:22.31266112,Lithobates_palustris:22.31266112,Lithobates_pipiens:22.31266112,Lithobates_psilonota:22.31266112,Lithobates_pueblae:22.31266112,Lithobates_pustulosus:22.31266112,Lithobates_sevosus:22.31266112,Lithobates_sierramadrensis:22.31266112,Lithobates_spectabilis:22.31266112,Lithobates_sphenocephalus:22.31266112,Lithobates_tarahumarae:22.31266112,Lithobates_taylori:22.31266112,Lithobates_vaillanti:22.31266112,Lithobates_vibicarius:22.31266112,Lithobates_warszewitschii:22.31266112,Lithobates_zweifeli:22.31266112,Lithobates_lemosespinali:22.31266112):1.102795351,(Lithobates_catesbeianus:12.57776922,Lithobates_clamitans:12.57776922,Lithobates_grylio:12.57776922,Lithobates_heckscheri:12.57776922,Lithobates_okaloosae:12.57776922,Lithobates_septentrionalis:12.57776922,Lithobates_sylvaticus:12.57776922,Lithobates_virgatipes:12.57776922):10.83768726):3.666290251,((Rana_latastei:15.03027699,Rana_pyrenaica:15.03027699,Rana_asiatica:15.03027699,Rana_chaochiaoensis:15.03027699,Rana_dalmatina:15.03027699,Rana_huanrenensis:15.03027699,Rana_iberica:15.03027699,Rana_macrocnemis:15.03027699,Rana_okinavana:15.03027699,Rana_temporaria:15.03027699,Rana_tsushimensis:15.03027699,Rana_zhengi:15.03027699):7.282384127,(Rana_amurensis:12.57776922,Rana_chevronta:12.57776922,Rana_japonica:12.57776922,Rana_longicrus:12.57776922,Rana_omeimontis:12.57776922,Rana_sakuraii:12.57776922,Rana_tagoi:12.57776922,Rana_zhenhaiensis:12.57776922):9.734891905,(Rana_boylii:10.83768726,Rana_cascadae:10.83768726,Rana_muscosa:10.83768726,Rana_pretiosa:10.83768726,Rana_aurora:10.83768726,Rana_luteiventris:10.83768726):11.47497387,(Rana_chensinensis:10.83768726,Rana_dybowskii:10.83768726,Rana_kukunoris:10.83768726,Rana_kunyuensis:10.83768726,Rana_ornativentris:10.83768726,Rana_pirica:10.83768726):11.47497387,(Rana_multidenticulata:9.734891905,Rana_sauteri:9.734891905,Rana_johnsi:9.734891905,Rana_sangzhiensis:9.734891905,Rana_weiningensis:9.734891905):12.57776922,(Rana_graeca:4.192589739,Rana_italica:4.192589739):18.12007138,Rana_arvalis:22.31266112):4.769085602):3.020666454,((Huia_ishikawae:23.54017488,Huia_chapaensis:23.54017488,Huia_cavitympanum:23.54017488,Huia_masonii:23.54017488,Huia_modiglianii:23.54017488,Huia_nasica:23.54017488,Huia_sumatrana:23.54017488,Huia_amamiensis:23.54017488,Huia_andersonii:23.54017488,Huia_anlungensis:23.54017488,Huia_archotaphus:23.54017488,Huia_bacboensis:23.54017488,Huia_banaorum:23.54017488,Huia_chloronota:23.54017488,Huia_daorum:23.54017488,Huia_exiliversabilis:23.54017488,Huia_grahami:23.54017488,Huia_graminea:23.54017488,Huia_hainanensis:23.54017488,Huia_hejiangensis:23.54017488,Huia_hmongorum:23.54017488,Huia_hosii:23.54017488,Huia_jingdongensis:23.54017488,Huia_junlianensis:23.54017488,Huia_kuangwuensis:23.54017488,Huia_leporipes:23.54017488,Huia_livida:23.54017488,Huia_lungshengensis:23.54017488,Huia_margaretae:23.54017488,Huia_megatympanum:23.54017488,Huia_morafkai:23.54017488,Huia_narina:23.54017488,Huia_nasuta:23.54017488,Huia_schmackeri:23.54017488,Huia_sinica:23.54017488,Huia_supranarina:23.54017488,Huia_swinhoana:23.54017488,Huia_tiannanensis:23.54017488,Huia_trankieni:23.54017488,Huia_utsunomiyaorum:23.54017488,Huia_versabilis:23.54017488,Huia_wuchuanensis:23.54017488,Huia_absita:23.54017488,Huia_melasma:23.54017488,Huia_bolavensis:23.54017488,Huia_heatwolei:23.54017488,Huia_iriodes:23.54017488,Huia_khalam:23.54017488,Huia_orba:23.54017488):0.9147399422,(Babina_holsti:12.57776922,Babina_subaspera:12.57776922,Babina_adenopleura:12.57776922,Babina_chapaensis:12.57776922,Babina_daunchina:12.57776922,Babina_lini:12.57776922,Babina_pleuraden:12.57776922,Babina_psaltes:12.57776922):11.8771456):5.647498355):2.035195535,(((Amolops_cremnobatus:20.57257916,Amolops_bellulus:20.57257916,Amolops_chakrataensis:20.57257916,Amolops_chunganensis:20.57257916,Amolops_formosus:20.57257916,Amolops_gerbillus:20.57257916,Amolops_granulosus:20.57257916,Amolops_hainanensis:20.57257916,Amolops_hongkongensis:20.57257916,Amolops_jaunsari:20.57257916,Amolops_jinjiangensis:20.57257916,Amolops_kangtingensis:20.57257916,Amolops_kaulbacki:20.57257916,Amolops_larutensis:20.57257916,Amolops_liangshanensis:20.57257916,Amolops_lifanensis:20.57257916,Amolops_loloensis:20.57257916,Amolops_longimanus:20.57257916,Amolops_mantzorum:20.57257916,Amolops_marmoratus:20.57257916,Amolops_monticola:20.57257916,Amolops_nepalicus:20.57257916,Amolops_ricketti:20.57257916,Amolops_spinapectoralis:20.57257916,Amolops_torrentis:20.57257916,Amolops_tuberodepressus:20.57257916,Amolops_viridimaculatus:20.57257916,Amolops_wuyiensis:20.57257916,Amolops_aniqiaoensis:20.57257916,Amolops_medogensis:20.57257916):0.1983334544,Wurana_tormota:20.77091261):3.356969675,(Pelophylax_demarchii:18.96543944,Pelophylax_bedriagae:18.96543944,Pelophylax_bergeri:18.96543944,Pelophylax_cerigensis:18.96543944,Pelophylax_chosenicus:18.96543944,Pelophylax_cretensis:18.96543944,Pelophylax_epeiroticus:18.96543944,Pelophylax_fukienensis:18.96543944,Pelophylax_hubeiensis:18.96543944,Pelophylax_kurtmuelleri:18.96543944,Pelophylax_lateralis:18.96543944,Pelophylax_lessonae:18.96543944,Pelophylax_nigrolineatus:18.96543944,Pelophylax_nigromaculatus:18.96543944,Pelophylax_perezi:18.96543944,Pelophylax_plancyi:18.96543944,Pelophylax_porosus:18.96543944,Pelophylax_ridibundus:18.96543944,Pelophylax_saharicus:18.96543944,Pelophylax_shqipericus:18.96543944,Pelophylax_shuchinae:18.96543944,Pelophylax_tenggerensis:18.96543944,Pelophylax_terentievi:18.96543944):5.16244285):8.009726421,(Glandirana_emeljanovi:8.385179478,Glandirana_minima:8.385179478,Glandirana_rugosa:8.385179478,Glandirana_tientaiensis:8.385179478):23.75242923):0.2623912892,((Meristogenys_amoropalamus:12.57776922,Meristogenys_jerboa:12.57776922,Meristogenys_kinabaluensis:12.57776922,Meristogenys_macrophthalmus:12.57776922,Meristogenys_orphnocnemis:12.57776922,Meristogenys_phaeomerus:12.57776922,Meristogenys_poecilus:12.57776922,Meristogenys_whiteheadi:12.57776922):0.7124258174,Clinotarsus_curtipes:13.29019503):19.10980497):7.20602694,((Pulchrana_melanomenta:27.41087751,Sylvirana_chitwanensis:27.41087751,Sylvirana_daemeli:27.41087751,Sylvirana_arfaki:27.41087751,Sylvirana_attigua:27.41087751,Sylvirana_aurantiaca:27.41087751,Sylvirana_aurata:27.41087751,Pulchrana_banjarana:27.41087751,Sylvirana_bannanica:27.41087751,Pulchrana_baramica:27.41087751,Sylvirana_celebensis:27.41087751,Sylvirana_cubitalis:27.41087751,Pulchrana_debussyi:27.41087751,Sylvirana_elberti:27.41087751,Sylvirana_faber:27.41087751,Sylvirana_florensis:27.41087751,Sylvirana_garoensis:27.41087751,Sylvirana_garritor:27.41087751,Pulchrana_glandulosa:27.41087751,Sylvirana_gracilis:27.41087751,Pulchrana_grandocula:27.41087751,Sylvirana_grisea:27.41087751,Sylvirana_jimiensis:27.41087751,Sylvirana_kreffti:27.41087751,Pulchrana_laterimaculata:27.41087751,Sylvirana_latouchii:27.41087751,Sylvirana_leptoglossa:27.41087751,Pulchrana_luctuosa:27.41087751,Pulchrana_mangyanum:27.41087751,Sylvirana_maosonensis:27.41087751,Sylvirana_margariana:27.41087751,Sylvirana_milleti:27.41087751,Pulchrana_moellendorffi:27.41087751,Sylvirana_moluccana:27.41087751,Sylvirana_montivaga:27.41087751,Sylvirana_mortenseni:27.41087751,Sylvirana_nigrotympanica:27.41087751,Sylvirana_nigrovittata:27.41087751,Sylvirana_novaeguineae:27.41087751,Sylvirana_papua:27.41087751,Sylvirana_persimilis:27.41087751,Pulchrana_picturata:27.41087751,Sylvirana_scutigera:27.41087751,Pulchrana_siberu:27.41087751,Pulchrana_signata:27.41087751,Pulchrana_similis:27.41087751,Sylvirana_spinulosa:27.41087751,Sylvirana_supragrisea:27.41087751,Sylvirana_temporalis:27.41087751,Sylvirana_volkerjane:27.41087751):2.651639515,((Hydrophylax_albolabris:21.6584069,Hydrophylax_amnicola:21.6584069,Hydrophylax_asperrima:21.6584069,Hydrophylax_darlingi:21.6584069,Hydrophylax_galamensis:21.6584069,Hydrophylax_lemairei:21.6584069,Hydrophylax_lepus:21.6584069,Hydrophylax_longipes:21.6584069,Hydrophylax_occidentalis:21.6584069,Hydrophylax_parkerianus:21.6584069,Hydrophylax_albotuberculata:21.6584069,Hydrophylax_chalconotus:21.6584069,Hydrophylax_crassiovis:21.6584069,Hydrophylax_everetti:21.6584069,Hydrophylax_igorota:21.6584069,Hydrophylax_kampeni:21.6584069,Hydrophylax_luzonensis:21.6584069,Hydrophylax_macrops:21.6584069,Hydrophylax_malabaricus:21.6584069,Hydrophylax_raniceps:21.6584069,Hydrophylax_tipanan:21.6584069,Hydrophylax_fonensis:21.6584069):0.3114659135,Sanguirana_sanguinea:21.96987282):8.092644208):9.543509916):0.1218609728,((Hylarana_erythraea:9.713527981,Hylarana_macrodactyla:9.713527981,Hylarana_taipehensis:9.713527981,Hylarana_tytleri:9.713527981):1.563528779,Hylarana_guentheri:11.27705676):28.45083115):0.07211208751,(Staurois_latopalmatus:7.6977888,Staurois_natator:7.6977888,Staurois_tuberilinguis:7.6977888):32.1022112):22.8,((Nyctibatrachus_aliciae:50.37726979,Nyctibatrachus_beddomii:50.37726979,Nyctibatrachus_deccanensis:50.37726979,Nyctibatrachus_humayuni:50.37726979,Nyctibatrachus_hussaini:50.37726979,Nyctibatrachus_kempholeyensis:50.37726979,Nyctibatrachus_major:50.37726979,Nyctibatrachus_minor:50.37726979,Nyctibatrachus_sanctipalustris:50.37726979,Nyctibatrachus_sylvaticus:50.37726979,Nyctibatrachus_vasanthi:50.37726979,Nyctibatrachus_petraeus:50.37726979):1.622730206,Lankanectes_corrugatus:52):10.6):5.1):1.7,((((((((((Euphlyctis_cyanophlyctis:15.16099159,Euphlyctis_ehrenbergii:15.16099159,Euphlyctis_ghoshi:15.16099159,Euphlyctis_hexadactylus:15.16099159):7.580495795,((Hoplobatrachus_crassus:12.01480157,Hoplobatrachus_chinensis:12.01480157,Hoplobatrachus_tigerinus:12.01480157):3.146190018,Hoplobatrachus_occipitalis:15.16099159):7.580495795):3.482719453,(Nannophrys_ceylonensis:12.01480157,Nannophrys_guentheri:12.01480157,Nannophrys_marmorata:12.01480157):14.20940527):7.071736915,((Fejervarya_brama:17.60136616,Fejervarya_kirtisinghei:17.60136616,Fejervarya_moodiei:17.60136616,Fejervarya_pulla:17.60136616,Fejervarya_schlueteri:17.60136616):7.580495795,(Fejervarya_frithii:17.60136616,Fejervarya_nepalensis:17.60136616,Fejervarya_rufescens:17.60136616,Fejervarya_syhadrensis:17.60136616,Fejervarya_verruculosa:17.60136616):7.580495795):8.114081799):1.906788565,(Sphaerotheca_breviceps:15.16099159,Sphaerotheca_dobsoni:15.16099159,Sphaerotheca_leucorhynchus:15.16099159,Sphaerotheca_rolandae:15.16099159):20.04174073):6.668605862,((Fejervarya_andamanensis:30.32198318,Fejervarya_assimilis:30.32198318,Fejervarya_brevipalmata:30.32198318,Fejervarya_greenii:30.32198318,Fejervarya_iskandari:30.32198318,Fejervarya_limnocharis:30.32198318,Fejervarya_multistriata:30.32198318,Fejervarya_murthii:30.32198318,Fejervarya_mysorensis:30.32198318,Fejervarya_nicobariensis:30.32198318,Fejervarya_nilagirica:30.32198318,Fejervarya_orissaensis:30.32198318,Fejervarya_pierrei:30.32198318,Fejervarya_raja:30.32198318,Fejervarya_teraiensis:30.32198318,Fejervarya_vittigera:30.32198318):2.973960574,(Fejervarya_altilabris:30.32198318,Fejervarya_cancrivora:30.32198318,Fejervarya_keralensis:30.32198318,Fejervarya_parambikulamana:30.32198318,Fejervarya_sauriceps:30.32198318):2.973960594):8.575394428):5.199396946,((Nanorana_aenea:35.63166352,Nanorana_quadranus:35.63166352,Nanorana_taihangnica:35.63166352,Nanorana_unculuanus:35.63166352,Nanorana_parkeri:35.63166352,Nanorana_pleskei:35.63166352,Nanorana_ventripunctata:35.63166352,Nanorana_annandalii:35.63166352,Nanorana_arnoldi:35.63166352,Nanorana_blanfordii:35.63166352,Nanorana_bourreti:35.63166352,Nanorana_conaensis:35.63166352,Nanorana_ercepeae:35.63166352,Nanorana_feae:35.63166352,Nanorana_liebigii:35.63166352,Nanorana_liui:35.63166352,Nanorana_maculosa:35.63166352,Nanorana_medogensis:35.63166352,Nanorana_minica:35.63166352,Nanorana_mokokchungensis:35.63166352,Nanorana_polunini:35.63166352,Nanorana_rarica:35.63166352,Nanorana_rostandi:35.63166352,Nanorana_vicina:35.63166352,Nanorana_yunnanensis:35.63166352):0.8104702537,Chrysopaa_sternosignata:36.44213377,Allopaa_hazarensis:36.44213377):10.62860136):1.255224475,(Quasipaa_fasciculispina:24.02960314,Quasipaa_boulengeri:24.02960314,Quasipaa_exilispinosa:24.02960314,Quasipaa_jiulongensis:24.02960314,Quasipaa_robertingeri:24.02960314,Quasipaa_shini:24.02960314,Quasipaa_spinosa:24.02960314,Quasipaa_verrucospinosa:24.02960314,Quasipaa_yei:24.02960314):24.29635646):5.074040398,((((((((((((Limnonectes_ingeri:12.01480157,Limnonectes_kenepaiensis:12.01480157,Limnonectes_malesianus:12.01480157):7.580495795,(Limnonectes_khammonensis:12.01480157,Limnonectes_macrodon:12.01480157,Limnonectes_shompenorum:12.01480157):7.580495795):3.146190018,(Limnonectes_blythii:7.580495795,Limnonectes_rhacoda:7.580495795):15.16099159):6.120150592,((Limnonectes_fragilis:15.16099159,Limnonectes_grunniens:15.16099159,Limnonectes_ibanorum:15.16099159,Limnonectes_khasianus:15.16099159):4.434305777,(Limnonectes_heinrichi:7.580495795,Limnonectes_paramacrodon:7.580495795):12.01480157):9.26634061):6.770025541,(((((Limnonectes_visayanus:12.01480157,Limnonectes_magnus:12.01480157,Limnonectes_modestus:12.01480157):5.586564588,(Limnonectes_doriae:7.580495795,Limnonectes_macrocephalus:7.580495795):10.02087036):5.140121225,(Limnonectes_leytensis:12.01480157,Limnonectes_micrixalus:12.01480157,Limnonectes_microdiscus:12.01480157):10.72668581):2.44037457,(Limnonectes_acanthi:7.580495795,Limnonectes_mawphlangensis:7.580495795):17.60136616):1.993931207,(Limnonectes_kohchangae:7.580495795,Limnonectes_microtympanum:7.580495795):19.59529737):8.455870356):0.8104702537,(Limnonectes_kadarsani:7.580495795,Limnonectes_leporinus:7.580495795):28.86163798):2.44037457,(Limnonectes_parvus:21.28114218,Limnonectes_woodworthi:21.28114218,Limnonectes_arathooni:21.28114218,Limnonectes_dammermani:21.28114218,Limnonectes_finchi:21.28114218,Limnonectes_mawlyndipi:21.28114218,Limnonectes_palavanensis:21.28114218):17.60136616):1.183460954,(Limnonectes_diuatus:15.16099159,Limnonectes_namiyei:15.16099159,Limnonectes_dabanus:15.16099159,Limnonectes_kuhlii:15.16099159):24.9049777):0.5469311475,(Limnonectes_asperatus:7.580495795,Limnonectes_macrognathus:7.580495795):33.03240465):1.018068861,(Limnonectes_gyldenstolpei:15.16099159,Limnonectes_laticeps:15.16099159,Limnonectes_nitidus:15.16099159,Limnonectes_tweediei:15.16099159):26.46997771):0.4755681296,(Limnonectes_fujianensis:7.580495795,Limnonectes_plicatellus:7.580495795):34.52604164):0.4557469304,(Limnonectes_hascheanus:7.580495795,Limnonectes_limborgi:7.580495795):34.98178857):10.83771564):4.9,((Occidozyga_diminutiva:28.76144946,Occidozyga_baluensis:28.76144946,Occidozyga_borealis:28.76144946,Occidozyga_celebensis:28.76144946,Occidozyga_floresiana:28.76144946,Occidozyga_laevis:28.76144946,Occidozyga_lima:28.76144946,Occidozyga_magnapustulosa:28.76144946,Occidozyga_martensii:28.76144946,Occidozyga_semipalmata:28.76144946,Occidozyga_sumatrana:28.76144946,Occidozyga_vittata:28.76144946):7.015693841,(Ingerana_mariae:26.65117612,Ingerana_tasanae:26.65117612,Ingerana_alpina:26.65117612,Ingerana_baluensis:26.65117612,Ingerana_liui:26.65117612,Ingerana_medogensis:26.65117612,Ingerana_reticulata:26.65117612,Ingerana_tenasserimensis:26.65117612,Ingerana_xizangensis:26.65117612,Ingerana_charlesdarwini:26.65117612):9.125967175):22.5228567):11.1):3.4,((((((((Strongylopus_bonaespei:27.26110685,Strongylopus_fasciatus:27.26110685,Strongylopus_fuelleborni:27.26110685,Strongylopus_grayii:27.26110685,Strongylopus_hymenopus:27.26110685,Strongylopus_kitumbeine:27.26110685,Strongylopus_merumontanus:27.26110685,Strongylopus_rhodesianus:27.26110685,Strongylopus_springbokensis:27.26110685,Strongylopus_wageri:27.26110685,Strongylopus_kilimanjaro:27.26110685):8.385588741,((Cacosternum_capense:26.17754785,Cacosternum_poyntoni:26.17754785,Cacosternum_boettgeri:26.17754785,Cacosternum_karooicum:26.17754785,Cacosternum_leleupi:26.17754785,Cacosternum_namaquense:26.17754785,Cacosternum_nanum:26.17754785,Cacosternum_platys:26.17754785,Cacosternum_striatum:26.17754785):2.072770858,(Anhydrophryne_rattrayi:7.880227117,Anhydrophryne_hewitti:7.880227117):20.3700916):7.39637688):4.443667047,(Amietia_dracomontana:27.26110685,Amietia_vertebralis:27.26110685,Amietia_amieti:27.26110685,Amietia_angolensis:27.26110685,Amietia_desaegeri:27.26110685,Amietia_fuscigula:27.26110685,Amietia_inyangae:27.26110685,Amietia_johnstoni:27.26110685,Amietia_ruwenzorica:27.26110685,Amietia_vandijki:27.26110685,Amietia_wittei:27.26110685):12.82925579):2.40232334,((((Arthroleptella_drewesii:12.48986448,Arthroleptella_landdrosia:12.48986448,Arthroleptella_ngongoniensis:12.48986448):5.80745626,(Arthroleptella_bicolor:7.880227117,Arthroleptella_subvoce:7.880227117):10.41709362):3.825273647,(Arthroleptella_lightfooti:7.880227117,Arthroleptella_villiersi:7.880227117):14.24236727):1.518086967,Natalobatrachus_bonebergi:23.64068135):18.85200463):2.207314021,(Tomopterna_cryptotis:24.97972896,Tomopterna_damarensis:24.97972896,Tomopterna_delalandii:24.97972896,Tomopterna_krugerensis:24.97972896,Tomopterna_marmorata:24.97972896,Tomopterna_natalensis:24.97972896,Tomopterna_tandyi:24.97972896,Tomopterna_tuberculosa:24.97972896,Tomopterna_luganga:24.97972896):19.72027104):11.6,((Pyxicephalus_adspersus:15.36558209,Pyxicephalus_edulis:15.36558209,Pyxicephalus_obbianus:15.36558209):7.144588803,(Aubria_masako:9.694602923,Aubria_subsigillata:9.694602923):12.81556797):33.78982911):12.3,(((Indirana_beddomii:25.4,Indirana_brachytarsus:25.4,Indirana_diplosticta:25.4,Indirana_gundia:25.4,Indirana_leithii:25.4,Indirana_leptodactyla:25.4,Indirana_longicrus:25.4,Indirana_phrynoderma:25.4,Indirana_semipalmata:25.4,Indirana_tenuilingua:25.4):36.9,(((((Petropedetes_parkeri:14.41486268,Petropedetes_johnstoni:14.41486268):8.432154121,Petropedetes_cameronensis:22.8470168):10.62325784,(Petropedetes_newtoni:14.41486268,Petropedetes_perreti:14.41486268):19.05541196):6.997361055,(Petropedetes_palmipes:14.41486268,Petropedetes_natator:14.41486268):26.05277302):7.417501625,(Petropedetes_dutoiti:22.8470168,Petropedetes_martiensseni:22.8470168,Petropedetes_yakusini:22.8470168):25.03812052):14.41486268):3.8,(Conraua_goliath:36.35107172,Conraua_alleni:36.35107172,Conraua_beccarii:36.35107172,Conraua_crassipes:36.35107172,Conraua_derooi:36.35107172,Conraua_robusta:36.35107172):29.74892828):2.5):2.3,(Phrynobatrachus_africanus:50.9,Phrynobatrachus_accraensis:50.9,Phrynobatrachus_acridoides:50.9,Phrynobatrachus_acutirostris:50.9,Phrynobatrachus_albolabris:50.9,Phrynobatrachus_albomarginatus:50.9,Phrynobatrachus_alleni:50.9,Phrynobatrachus_annulatus:50.9,Phrynobatrachus_anotis:50.9,Phrynobatrachus_asper:50.9,Phrynobatrachus_auritus:50.9,Phrynobatrachus_batesii:50.9,Phrynobatrachus_bequaerti:50.9,Phrynobatrachus_brevipalmatus:50.9,Phrynobatrachus_bullans:50.9,Phrynobatrachus_calcaratus:50.9,Phrynobatrachus_congicus:50.9,Phrynobatrachus_cornutus:50.9,Phrynobatrachus_cricogaster:50.9,Phrynobatrachus_cryptotis:50.9,Phrynobatrachus_dalcqi:50.9,Phrynobatrachus_dendrobates:50.9,Phrynobatrachus_dispar:50.9,Phrynobatrachus_elberti:50.9,Phrynobatrachus_francisci:50.9,Phrynobatrachus_fraterculus:50.9,Phrynobatrachus_gastoni:50.9,Phrynobatrachus_ghanensis:50.9,Phrynobatrachus_giorgii:50.9,Phrynobatrachus_graueri:50.9,Phrynobatrachus_guineensis:50.9,Phrynobatrachus_gutturosus:50.9,Phrynobatrachus_hylaios:50.9,Phrynobatrachus_inexpectatus:50.9,Phrynobatrachus_irangi:50.9,Phrynobatrachus_keniensis:50.9,Phrynobatrachus_kinangopensis:50.9,Phrynobatrachus_krefftii:50.9,Phrynobatrachus_liberiensis:50.9,Phrynobatrachus_mababiensis:50.9,Phrynobatrachus_manengoubensis:50.9,Phrynobatrachus_minutus:50.9,Phrynobatrachus_nanus:50.9,Phrynobatrachus_natalensis:50.9,Phrynobatrachus_ogoensis:50.9,Phrynobatrachus_pakenhami:50.9,Phrynobatrachus_parkeri:50.9,Phrynobatrachus_parvulus:50.9,Phrynobatrachus_perpalmatus:50.9,Phrynobatrachus_phyllophilus:50.9,Phrynobatrachus_plicatus:50.9,Phrynobatrachus_pygmaeus:50.9,Phrynobatrachus_rouxi:50.9,Phrynobatrachus_rungwensis:50.9,Phrynobatrachus_scapularis:50.9,Phrynobatrachus_steindachneri:50.9,Phrynobatrachus_sternfeldi:50.9,Phrynobatrachus_stewartae:50.9,Phrynobatrachus_sulfureogularis:50.9,Phrynobatrachus_taiensis:50.9,Phrynobatrachus_tokba:50.9,Phrynobatrachus_ukingensis:50.9,Phrynobatrachus_uzungwensis:50.9,Phrynobatrachus_versicolor:50.9,Phrynobatrachus_villiersi:50.9,Phrynobatrachus_vogti:50.9,Phrynobatrachus_werneri:50.9,Phrynobatrachus_sandersoni:50.9):20):1.9):1.4,(Micrixalus_elegans:25.56946882,Micrixalus_fuscus:25.56946882,Micrixalus_gadgili:25.56946882,Micrixalus_kottigeharensis:25.56946882,Micrixalus_narainensis:25.56946882,Micrixalus_nudis:25.56946882,Micrixalus_phyllophilus:25.56946882,Micrixalus_saxicola:25.56946882,Micrixalus_silvaticus:25.56946882,Micrixalus_swamianus:25.56946882,Micrixalus_thampii:25.56946882):48.63053118):3.9,(((((Platymantis_vitiana:29.24255814,Platymantis_acrochorda:29.24255814,Platymantis_aculeodactyla:29.24255814,Platymantis_akarithyma:29.24255814,Platymantis_batantae:29.24255814,Platymantis_bimaculata:29.24255814,Platymantis_boulengeri:29.24255814,Platymantis_browni:29.24255814,Platymantis_cheesmanae:29.24255814,Platymantis_cryptotis:29.24255814,Platymantis_gilliardi:29.24255814,Platymantis_macrops:29.24255814,Platymantis_macrosceles:29.24255814,Platymantis_magna:29.24255814,Platymantis_mimica:29.24255814,Platymantis_myersi:29.24255814,Platymantis_neckeri:29.24255814,Platymantis_nexipus:29.24255814,Platymantis_papuensis:29.24255814,Platymantis_parkeri:29.24255814,Platymantis_punctata:29.24255814,Platymantis_rhipiphalca:29.24255814,Platymantis_schmidti:29.24255814,Platymantis_solomonis:29.24255814,Platymantis_vitiensis:29.24255814,Platymantis_weberi:29.24255814,Platymantis_mamusiorum:29.24255814):6.3128041,(Platymantis_spelaea:22.04751938,Platymantis_levigata:22.04751938,Platymantis_pygmaea:22.04751938,Platymantis_naomiae:22.04751938,Platymantis_cagayanensis:22.04751938,Platymantis_corrugata:22.04751938,Platymantis_dorsalis:22.04751938,Platymantis_indeprensa:22.04751938,Platymantis_mimula:22.04751938,Platymantis_pelewensis:22.04751938,Platymantis_pseudodorsalis:22.04751938,Platymantis_taylori:22.04751938):13.50784286,(Platymantis_cornuta:19.49503876,Platymantis_hazelae:19.49503876,Platymantis_panayensis:19.49503876,Platymantis_polillensis:19.49503876,Platymantis_subterrestris:19.49503876,Platymantis_isarog:19.49503876,Platymantis_lawtoni:19.49503876,Platymantis_montana:19.49503876,Platymantis_sierramadrensis:19.49503876):16.06032348,(Platymantis_insulata:17.26523277,Platymantis_banahao:17.26523277,Platymantis_negrosensis:17.26523277,Platymantis_rabori:17.26523277,Platymantis_guentheri:17.26523277,Platymantis_guppyi:17.26523277,Platymantis_luzonensis:17.26523277):18.29012947):1.204909291,(Batrachylodes_elegans:18.45,Batrachylodes_gigas:18.45,Batrachylodes_mediodiscus:18.45,Batrachylodes_minutus:18.45,Batrachylodes_montanus:18.45,Batrachylodes_trossulus:18.45,Batrachylodes_vertebralis:18.45,Batrachylodes_wolfi:18.45):18.31027153):0.1397284705,Ceratobatrachus_guentheri:36.9):10.19268418,(Discodeles_bufoniformis:17.90053019,Discodeles_guppyi:17.90053019,Discodeles_malukuna:17.90053019,Discodeles_opisthodon:17.90053019,Discodeles_vogti:17.90053019):29.19215399):31.00731582):3.6,((Ptychadena_tellinii:44.5140493,Ptychadena_aequiplicata:44.5140493,Ptychadena_anchietae:44.5140493,Ptychadena_ansorgii:44.5140493,Ptychadena_arnei:44.5140493,Ptychadena_bibroni:44.5140493,Ptychadena_broadleyi:44.5140493,Ptychadena_bunoderma:44.5140493,Ptychadena_christyi:44.5140493,Ptychadena_chrysogaster:44.5140493,Ptychadena_cooperi:44.5140493,Ptychadena_erlangeri:44.5140493,Ptychadena_filwoha:44.5140493,Ptychadena_gansi:44.5140493,Ptychadena_grandisonae:44.5140493,Ptychadena_guibei:44.5140493,Ptychadena_harenna:44.5140493,Ptychadena_ingeri:44.5140493,Ptychadena_keilingi:44.5140493,Ptychadena_longirostris:44.5140493,Ptychadena_mahnerti:44.5140493,Ptychadena_mapacha:44.5140493,Ptychadena_mascareniensis:44.5140493,Ptychadena_mossambica:44.5140493,Ptychadena_nana:44.5140493,Ptychadena_neumanni:44.5140493,Ptychadena_newtoni:44.5140493,Ptychadena_obscura:44.5140493,Ptychadena_oxyrhynchus:44.5140493,Ptychadena_perplicata:44.5140493,Ptychadena_perreti:44.5140493,Ptychadena_porosissima:44.5140493,Ptychadena_pujoli:44.5140493,Ptychadena_pumilio:44.5140493,Ptychadena_retropunctata:44.5140493,Ptychadena_schillukorum:44.5140493,Ptychadena_stenocephala:44.5140493,Ptychadena_straeleni:44.5140493,Ptychadena_submascareniensis:44.5140493,Ptychadena_subpunctata:44.5140493,Ptychadena_superciliaris:44.5140493,Ptychadena_taenioscelis:44.5140493,Ptychadena_tournieri:44.5140493,Ptychadena_trinodis:44.5140493,Ptychadena_upembae:44.5140493,Ptychadena_uzungwensis:44.5140493,Ptychadena_wadei:44.5140493):0.944332601,(Hildebrandtia_macrotympanum:12.70176799,Hildebrandtia_ornata:12.70176799,Hildebrandtia_ornatissima:12.70176799):32.7566139,Lanzarana_largeni:45.4583819):36.2416181):56.69573995,(((((((((((((Oreophryne_nana:16.7310257,Oreophryne_albopunctata:16.7310257,Oreophryne_anthonyi:16.7310257,Oreophryne_anulata:16.7310257,Oreophryne_asplenicola:16.7310257,Oreophryne_atrigularis:16.7310257,Oreophryne_biroi:16.7310257,Oreophryne_brachypus:16.7310257,Oreophryne_brevicrus:16.7310257,Oreophryne_celebensis:16.7310257,Oreophryne_clamata:16.7310257,Oreophryne_crucifer:16.7310257,Oreophryne_flava:16.7310257,Oreophryne_frontifasciata:16.7310257,Oreophryne_geislerorum:16.7310257,Oreophryne_hypsiops:16.7310257,Oreophryne_idenburgensis:16.7310257,Oreophryne_inornata:16.7310257,Oreophryne_insulana:16.7310257,Oreophryne_jeffersoniana:16.7310257,Oreophryne_kampeni:16.7310257,Oreophryne_kapisa:16.7310257,Oreophryne_loriae:16.7310257,Oreophryne_minuta:16.7310257,Oreophryne_moluccensis:16.7310257,Oreophryne_monticola:16.7310257,Oreophryne_notata:16.7310257,Oreophryne_parkeri:16.7310257,Oreophryne_pseudasplenicola:16.7310257,Oreophryne_rookmaakeri:16.7310257,Oreophryne_sibilans:16.7310257,Oreophryne_unicolor:16.7310257,Oreophryne_variabilis:16.7310257,Oreophryne_waira:16.7310257,Oreophryne_wapoga:16.7310257,Oreophryne_wolterstorffi:16.7310257,Oreophryne_zimmeri:16.7310257,Oreophryne_alticola:16.7310257,Oreophryne_brevirostris:16.7310257,Oreophryne_geminus:16.7310257,Oreophryne_habbemensis:16.7310257,Oreophryne_terrestris:16.7310257):1.67058367,((Callulops_boettgeri:12.41100951,Callulops_comptus:12.41100951,Callulops_doriae:12.41100951,Callulops_dubius:12.41100951,Callulops_eurydactylus:12.41100951,Callulops_fuscus:12.41100951,Callulops_glandulosus:12.41100951,Callulops_humicola:12.41100951,Callulops_kopsteini:12.41100951,Callulops_marmoratus:12.41100951,Callulops_personatus:12.41100951,Callulops_robustus:12.41100951,Callulops_sagittatus:12.41100951,Callulops_slateri:12.41100951,Callulops_stictogaster:12.41100951,Callulops_wilhelmanus:12.41100951):0.7692576816,(Mantophryne_infulata:4.917746166,Mantophryne_lateralis:4.917746166,Mantophryne_louisiadensis:4.917746166):8.262521022):5.221342181):0.2149048905,(Aphantophryne_minuta:4.917746166,Aphantophryne_pansa:4.917746166,Aphantophryne_sabini:4.917746166):13.69876809):0.4011331881,(Liophryne_allisoni:8.020498543,Liophryne_dentata:8.020498543,Liophryne_rhododactyla:8.020498543,Liophryne_rubra:8.020498543,Liophryne_schlaginhaufeni:8.020498543,Liophryne_similis:8.020498543):10.99714891):1.982352551,((((Austrochaperina_adelphe:14.2260033,Austrochaperina_fryi:14.2260033,Austrochaperina_gracilipes:14.2260033,Austrochaperina_pluvialis:14.2260033,Austrochaperina_robusta:14.2260033,Austrochaperina_adamantina:14.2260033,Austrochaperina_aquilonia:14.2260033,Austrochaperina_archboldi:14.2260033,Austrochaperina_basipalmata:14.2260033,Austrochaperina_blumi:14.2260033,Austrochaperina_brevipes:14.2260033,Austrochaperina_derongo:14.2260033,Austrochaperina_guttata:14.2260033,Austrochaperina_hooglandi:14.2260033,Austrochaperina_kosarek:14.2260033,Austrochaperina_macrorhyncha:14.2260033,Austrochaperina_mehelyi:14.2260033,Austrochaperina_novaebritanniae:14.2260033,Austrochaperina_palmipes:14.2260033,Austrochaperina_parkeri:14.2260033,Austrochaperina_polysticta:14.2260033,Austrochaperina_rivularis:14.2260033,Austrochaperina_septentrionalis:14.2260033,Austrochaperina_yelaensis:14.2260033):0.9988631616,(Oxydactyla_alpestris:7.204367915,Oxydactyla_brevicrus:7.204367915,Oxydactyla_coggeri:7.204367915,Oxydactyla_crassa:7.204367915,Oxydactyla_stenodactyla:7.204367915):8.020498543,Sphenophryne_cornuta:15.22486646):1.058153107,(Copiula_exspectata:9.30825713,Copiula_fistulans:9.30825713,Copiula_major:9.30825713,Copiula_minor:9.30825713,Copiula_obsti:9.30825713,Copiula_oxyrhina:9.30825713,Copiula_pipiens:9.30825713,Copiula_tyleri:9.30825713):6.974762435):0.1162747313,Genyophryne_thomsoni:16.3992943):4.600705703):1.5,((((Cophixalus_mcdonaldi:8.751228842,Cophixalus_neglectus:8.751228842,Cophixalus_saxatilis:8.751228842,Cophixalus_peninsularis:8.751228842,Cophixalus_zweifeli:8.751228842,Cophixalus_bombiens:8.751228842,Cophixalus_concinnus:8.751228842,Cophixalus_crepitans:8.751228842,Cophixalus_exiguus:8.751228842,Cophixalus_hosmeri:8.751228842,Cophixalus_infacetus:8.751228842,Cophixalus_ornatus:8.751228842,Cophixalus_aenigma:8.751228842,Cophixalus_aimbensis:8.751228842,Cophixalus_ateles:8.751228842,Cophixalus_balbus:8.751228842,Cophixalus_bewaniensis:8.751228842,Cophixalus_biroi:8.751228842,Cophixalus_cheesmanae:8.751228842,Cophixalus_cryptotympanum:8.751228842,Cophixalus_daymani:8.751228842,Cophixalus_kaindiensis:8.751228842,Cophixalus_montanus:8.751228842,Cophixalus_monticola:8.751228842,Cophixalus_nubicola:8.751228842,Cophixalus_parkeri:8.751228842,Cophixalus_pipilans:8.751228842,Cophixalus_pulchellus:8.751228842,Cophixalus_riparius:8.751228842,Cophixalus_shellyi:8.751228842,Cophixalus_sphagnicola:8.751228842,Cophixalus_tagulensis:8.751228842,Cophixalus_tetzlaffi:8.751228842,Cophixalus_verecundus:8.751228842,Cophixalus_verrucosus:8.751228842):0.4487711579,(Hylophorbus_nigrinus:4.789715304,Hylophorbus_picoides:4.789715304,Hylophorbus_richardsi:4.789715304,Hylophorbus_rufescens:4.789715304,Hylophorbus_sextus:4.789715304,Hylophorbus_tetraphonus:4.789715304,Hylophorbus_wondiwoi:4.789715304):4.410284696):8.8,(Xenorhina_anorbis:13.89871563,Xenorhina_arfakiana:13.89871563,Xenorhina_bidens:13.89871563,Xenorhina_fuscigula:13.89871563,Xenorhina_gigantea:13.89871563,Xenorhina_huon:13.89871563,Xenorhina_macrops:13.89871563,Xenorhina_mehelyi:13.89871563,Xenorhina_multisica:13.89871563,Xenorhina_obesa:13.89871563,Xenorhina_ocellatus:13.89871563,Xenorhina_ophiodon:13.89871563,Xenorhina_rostrata:13.89871563,Xenorhina_scheepstrai:13.89871563,Xenorhina_schiefenhoeveli:13.89871563,Xenorhina_subcroceus:13.89871563,Xenorhina_tumulus:13.89871563,Xenorhina_zweifeli:13.89871563,Xenorhina_adisca:13.89871563,Xenorhina_arboricola:13.89871563,Xenorhina_bouwensi:13.89871563,Xenorhina_eiponis:13.89871563,Xenorhina_minima:13.89871563,Xenorhina_oxycephala:13.89871563,Xenorhina_parkerorum:13.89871563,Xenorhina_similis:13.89871563):4.101284372):0.8805124155,((Albericus_brunhildae:11.1860956,Albericus_darlingtoni:11.1860956,Albericus_fafniri:11.1860956,Albericus_gudrunae:11.1860956,Albericus_gunnari:11.1860956,Albericus_laurini:11.1860956,Albericus_rhenaurum:11.1860956,Albericus_siegfriedi:11.1860956,Albericus_swanhildae:11.1860956,Albericus_tuberculus:11.1860956,Albericus_valkuriarum:11.1860956,Albericus_variegatus:11.1860956,Albericus_exclamitans:11.1860956,Albericus_sanguinopictus:11.1860956):1.065239163,(Choerophryne_allisoni:5.876045615,Choerophryne_longirostris:5.876045615,Choerophryne_proboscidea:5.876045615,Choerophryne_rostellifer:5.876045615):6.375289145):6.629177656):3.619487584,(Barygenys_atra:8.248072789,Barygenys_cheesmanae:8.248072789,Barygenys_exsul:8.248072789,Barygenys_flavigularis:8.248072789,Barygenys_maculata:8.248072789,Barygenys_nana:8.248072789,Barygenys_parvula:8.248072789):14.25192721):42.2,(Dyscophus_antongilii:13.35338753,Dyscophus_guineti:13.35338753,Dyscophus_insularis:13.35338753):51.34661247):4.1,(((((((Microhyla_annamensis:32.14950962,Microhyla_annectens:32.14950962,Microhyla_berdmorei:32.14950962,Microhyla_borneensis:32.14950962,Microhyla_butleri:32.14950962,Microhyla_maculifera:32.14950962,Microhyla_mixtura:32.14950962,Microhyla_palmipes:32.14950962,Microhyla_perparva:32.14950962,Microhyla_petrigena:32.14950962,Microhyla_sholigari:32.14950962,Microhyla_superciliaris:32.14950962,Microhyla_marmorata:32.14950962):5.399506023,(Microhyla_achatina:24.39036735,Microhyla_chakrapanii:24.39036735,Microhyla_fusca:24.39036735,Microhyla_heymonsi:24.39036735,Microhyla_karunaratnei:24.39036735,Microhyla_zeylanica:24.39036735,Microhyla_nanapollexa:24.39036735):13.15864829):3.288518122,(Microhyla_erythropoda:22.45821662,Microhyla_ornata:22.45821662,Microhyla_picta:22.45821662,Microhyla_pulchra:22.45821662,Microhyla_rubra:22.45821662,Microhyla_pulverata:22.45821662):18.37931714):3.362466238,((Calluella_brooksii:24.14325233,Calluella_flava:24.14325233,Calluella_guttulata:24.14325233,Calluella_smithi:24.14325233,Calluella_volzi:24.14325233,Calluella_yunnanensis:24.14325233,Calluella_minuta:24.14325233):1.65674767,Glyphoglossus_molossus:25.8):18.4):12.78338766,Chaperina_fusca:56.98338766):5.716612339,(Kaloula_baleata:43.4033101,Kaloula_borealis:43.4033101,Kaloula_conjuncta:43.4033101,Kaloula_kalingensis:43.4033101,Kaloula_kokacii:43.4033101,Kaloula_mediolineata:43.4033101,Kaloula_picta:43.4033101,Kaloula_pulchra:43.4033101,Kaloula_rigida:43.4033101,Kaloula_rugifera:43.4033101,Kaloula_taprobanica:43.4033101,Kaloula_verrucosa:43.4033101,Kaloula_walteri:43.4033101,Kaloula_assamensis:43.4033101):19.2966899):4.8,(Scaphiophryne_boribory:36.37309553,Scaphiophryne_brevis:36.37309553,Scaphiophryne_calcarata:36.37309553,Scaphiophryne_gottlebei:36.37309553,Scaphiophryne_madagascariensis:36.37309553,Scaphiophryne_marmorata:36.37309553,Scaphiophryne_obscura:36.37309553,Scaphiophryne_spinosa:36.37309553,Scaphiophryne_menabensis:36.37309553):31.12690447):1.3):4.6,((((((Plethodontohyla_bipunctata:35.49195997,Plethodontohyla_brevipes:35.49195997,Plethodontohyla_coronata:35.49195997,Plethodontohyla_guentherpetersi:35.49195997,Plethodontohyla_inguinalis:35.49195997,Plethodontohyla_mihanika:35.49195997,Plethodontohyla_minuta:35.49195997,Plethodontohyla_notosticta:35.49195997,Plethodontohyla_ocellata:35.49195997,Plethodontohyla_serratopalpebrosa:35.49195997,Plethodontohyla_tuberata:35.49195997):4.590695192,(Rhombophryne_alluaudi:20.51895449,Rhombophryne_coudreaui:20.51895449,Rhombophryne_laevipes:20.51895449,Rhombophryne_testudo:20.51895449):19.56370067):5.668782052,(Stumpffia_gimmeli:28.80199394,Stumpffia_grandis:28.80199394,Stumpffia_helenae:28.80199394,Stumpffia_psologlossa:28.80199394,Stumpffia_pygmaea:28.80199394,Stumpffia_tetradactyla:28.80199394,Stumpffia_tridactyla:28.80199394):16.94944327):8.474026577,(((Platypelis_alticola:35.49195997,Platypelis_barbouri:35.49195997,Platypelis_cowanii:35.49195997,Platypelis_grandis:35.49195997,Platypelis_mavomavo:35.49195997,Platypelis_milloti:35.49195997,Platypelis_occultans:35.49195997,Platypelis_pollicaris:35.49195997,Platypelis_tetra:35.49195997,Platypelis_tsaratananaensis:35.49195997,Platypelis_tuberifera:35.49195997):2.472617112,(Cophyla_phyllodactyla:10.25947724,Cophyla_berara:10.25947724):27.70509984):3.970654924,(Anodonthyla_boulengerii:20.51895449,Anodonthyla_montana:20.51895449,Anodonthyla_nigrigularis:20.51895449,Anodonthyla_rouxae:20.51895449):21.41627752):12.29023178):4.81667358,(((Ramanella_anamalaiensis:32.52177342,Ramanella_minor:32.52177342,Ramanella_montana:32.52177342,Ramanella_mormorata:32.52177342,Ramanella_nagaoi:32.52177342,Ramanella_obscura:32.52177342,Ramanella_palmata:32.52177342,Ramanella_triangularis:32.52177342,Ramanella_variegata:32.52177342):5.442803664,(Uperodon_globulosus:10.25947724,Uperodon_systoma:10.25947724):27.70509984,(Metaphrynella_pollicaris:10.25947724,Metaphrynella_sundana:10.25947724):27.70509984):2.118078079,(Hoplophryne_rogersi:10.25947724,Hoplophryne_uluguruensis:10.25947724):29.82317792):18.95948221):9.55786263,(((((Chiasmocleis_alagoanus:43.58151566,Chiasmocleis_albopunctata:43.58151566,Chiasmocleis_anatipes:43.58151566,Chiasmocleis_atlantica:43.58151566,Chiasmocleis_bassleri:43.58151566,Chiasmocleis_capixaba:43.58151566,Chiasmocleis_carvalhoi:43.58151566,Chiasmocleis_centralis:43.58151566,Chiasmocleis_cordeiroi:43.58151566,Chiasmocleis_crucis:43.58151566,Chiasmocleis_hudsoni:43.58151566,Chiasmocleis_jimi:43.58151566,Chiasmocleis_leucosticta:43.58151566,Chiasmocleis_mehelyi:43.58151566,Chiasmocleis_panamensis:43.58151566,Chiasmocleis_schubarti:43.58151566,Chiasmocleis_shudikarensis:43.58151566,Chiasmocleis_ventrimaculata:43.58151566,Chiasmocleis_gnoma:43.58151566):4.062021245,(Syncope_antenori:16.26088671,Syncope_carvalhoi:16.26088671,Syncope_tridactyla:16.26088671):31.38265019,Hamptophryne_boliviana:47.6435369,Adelastes_hylonomos:47.6435369,Arcovomer_passarellii:47.6435369):7.322145971,(((Elachistocleis_bicolor:23.52315876,Elachistocleis_erythrogaster:23.52315876,Elachistocleis_ovalis:23.52315876,Elachistocleis_piauiensis:23.52315876,Elachistocleis_skotogaster:23.52315876,Elachistocleis_surinamensis:23.52315876):3.776841243,Myersiella_microps:27.3,Relictivomer_pearsei:27.3):9.1,(((Gastrophryne_carolinensis:25.07682342,Gastrophryne_elegans:25.07682342,Gastrophryne_olivacea:25.07682342,Gastrophryne_pictiventris:25.07682342,Gastrophryne_usta:25.07682342):5.242609733,(Hypopachus_barberi:10.8,Hypopachus_variolosus:10.8):19.51943316):2.080566842,Dermatonotus_muelleri:32.4):4):18.56568287):0.3566750165,Dasypops_schirchi:55.32235789):2.281629986,(((Ctenophryne_geayi:10.25947724,Ctenophryne_minor:10.25947724):13.56229121,(Stereocyclops_incrassatus:10.25947724,Stereocyclops_parkeri:10.25947724):13.56229121,Hyophryne_histrio:23.82176845):4.980225487,(Nelsonophryne_aequatorialis:10.25947724,Nelsonophryne_aterrima:10.25947724):18.54251669):28.80199394):10.99601212):4.8):1.1,(((Phrynomantis_affinis:20.23023806,Phrynomantis_annectens:20.23023806,Phrynomantis_bifasciatus:20.23023806,Phrynomantis_microps:20.23023806,Phrynomantis_somalicus:20.23023806):2.291737053,Paradoxophyla_palmata:22.52197511):3.616092778,(Micryletta_inornata:8.712689297,Micryletta_steinegeri:8.712689297):17.42537859):48.36193211):1.3,(Synapturanus_mirandaribeiroi:14.0313894,Synapturanus_rabus:14.0313894,Synapturanus_salseri:14.0313894):61.7686106):2.1,((Kalophrynus_baluensis:35.2986486,Kalophrynus_bunguranus:35.2986486,Kalophrynus_eok:35.2986486,Kalophrynus_heterochirus:35.2986486,Kalophrynus_interlineatus:35.2986486,Kalophrynus_intermedius:35.2986486,Kalophrynus_menglienicus:35.2986486,Kalophrynus_minusculus:35.2986486,Kalophrynus_nubicola:35.2986486,Kalophrynus_palmatissimus:35.2986486,Kalophrynus_pleurostigma:35.2986486,Kalophrynus_punctatus:35.2986486,Kalophrynus_robinsoni:35.2986486,Kalophrynus_subterrestris:35.2986486):0.8412408965,Melanobatrachus_indicus:36.1398895):41.7601105):36.5,((((((((Hyperolius_pickersgilli:29.3845661,Hyperolius_sylvaticus:29.3845661,Hyperolius_acuticephalus:29.3845661,Hyperolius_acuticeps:29.3845661,Hyperolius_acutirostris:29.3845661,Hyperolius_ademetzi:29.3845661,Hyperolius_albofrenatus:29.3845661,Hyperolius_argus:29.3845661,Hyperolius_atrigularis:29.3845661,Hyperolius_balfouri:29.3845661,Hyperolius_baumanni:29.3845661,Hyperolius_benguellensis:29.3845661,Hyperolius_bicolor:29.3845661,Hyperolius_bobirensis:29.3845661,Hyperolius_bolifambae:29.3845661,Hyperolius_bopeleti:29.3845661,Hyperolius_brachiofasciatus:29.3845661,Hyperolius_castaneus:29.3845661,Hyperolius_chlorosteus:29.3845661,Hyperolius_chrysogaster:29.3845661,Hyperolius_cinereus:29.3845661,Hyperolius_cinnamomeoventris:29.3845661,Hyperolius_concolor:29.3845661,Hyperolius_cystocandicans:29.3845661,Hyperolius_diaphanus:29.3845661,Hyperolius_discodactylus:29.3845661,Hyperolius_endjami:29.3845661,Hyperolius_fasciatus:29.3845661,Hyperolius_ferreirai:29.3845661,Hyperolius_ferrugineus:29.3845661,Hyperolius_frontalis:29.3845661,Hyperolius_fuscigula:29.3845661,Hyperolius_fusciventris:29.3845661,Hyperolius_ghesquieri:29.3845661,Hyperolius_glandicolor:29.3845661,Hyperolius_gularis:29.3845661,Hyperolius_guttulatus:29.3845661,Hyperolius_horstockii:29.3845661,Hyperolius_houyi:29.3845661,Hyperolius_hutsebauti:29.3845661,Hyperolius_inornatus:29.3845661,Hyperolius_kachalolae:29.3845661,Hyperolius_kibarae:29.3845661,Hyperolius_kihangensis:29.3845661,Hyperolius_kivuensis:29.3845661,Hyperolius_kuligae:29.3845661,Hyperolius_lamottei:29.3845661,Hyperolius_langi:29.3845661,Hyperolius_lateralis:29.3845661,Hyperolius_laticeps:29.3845661,Hyperolius_laurenti:29.3845661,Hyperolius_leleupi:29.3845661,Hyperolius_leucotaenius:29.3845661,Hyperolius_lucani:29.3845661,Hyperolius_maestus:29.3845661,Hyperolius_major:29.3845661,Hyperolius_marginatus:29.3845661,Hyperolius_mariae:29.3845661,Hyperolius_marmoratus:29.3845661,Hyperolius_minutissimus:29.3845661,Hyperolius_mitchelli:29.3845661,Hyperolius_montanus:29.3845661,Hyperolius_mosaicus:29.3845661,Hyperolius_nasutus:29.3845661,Hyperolius_nienokouensis:29.3845661,Hyperolius_nimbae:29.3845661,Hyperolius_nitidulus:29.3845661,Hyperolius_obscurus:29.3845661,Hyperolius_occidentalis:29.3845661,Hyperolius_ocellatus:29.3845661,Hyperolius_parallelus:29.3845661,Hyperolius_pardalis:29.3845661,Hyperolius_parkeri:29.3845661,Hyperolius_phantasticus:29.3845661,Hyperolius_picturatus:29.3845661,Hyperolius_pictus:29.3845661,Hyperolius_platyceps:29.3845661,Hyperolius_polli:29.3845661,Hyperolius_polystictus:29.3845661,Hyperolius_protchei:29.3845661,Hyperolius_pseudargus:29.3845661,Hyperolius_puncticulatus:29.3845661,Hyperolius_punctulatus:29.3845661,Hyperolius_pusillus:29.3845661,Hyperolius_pustulifer:29.3845661,Hyperolius_pyrrhodictyon:29.3845661,Hyperolius_quadratomaculatus:29.3845661,Hyperolius_quinquevittatus:29.3845661,Hyperolius_raveni:29.3845661,Hyperolius_reesi:29.3845661,Hyperolius_rhizophilus:29.3845661,Hyperolius_rhodesianus:29.3845661,Hyperolius_riggenbachi:29.3845661,Hyperolius_robustus:29.3845661,Hyperolius_rubrovermiculatus:29.3845661,Hyperolius_sankuruensis:29.3845661,Hyperolius_schoutedeni:29.3845661,Hyperolius_seabrai:29.3845661,Hyperolius_semidiscus:29.3845661,Hyperolius_sheldricki:29.3845661,Hyperolius_soror:29.3845661,Hyperolius_spinigularis:29.3845661,Hyperolius_steindachneri:29.3845661,Hyperolius_stenodactylus:29.3845661,Hyperolius_swynnertoni:29.3845661,Hyperolius_tannerorum:29.3845661,Hyperolius_thoracotuberculatus:29.3845661,Hyperolius_tornieri:29.3845661,Hyperolius_torrentis:29.3845661,Hyperolius_tuberculatus:29.3845661,Hyperolius_tuberilinguis:29.3845661,Hyperolius_vilhenai:29.3845661,Hyperolius_viridiflavus:29.3845661,Hyperolius_viridigulosus:29.3845661,Hyperolius_viridis:29.3845661,Hyperolius_wermuthi:29.3845661,Hyperolius_xenorhinus:29.3845661,Hyperolius_zonatus:29.3845661,Hyperolius_molleri:29.3845661,Hyperolius_thomensis:29.3845661,Hyperolius_adspersus:29.3845661,Hyperolius_camerunensis:29.3845661,Hyperolius_dintelmanni:29.3845661,Hyperolius_igbettensis:29.3845661):0.1429679803,(Alexteroon_hypsiphonus:6.675013169,Alexteroon_jynx:6.675013169,Alexteroon_obstetricans:6.675013169):22.85252092):0.0934765949,(Cryptothylax_greshoffii:4.211464414,Cryptothylax_minutus:4.211464414):25.40954627):1.619011215,((Afrixalus_aureus:20.24600418,Afrixalus_clarkeorum:20.24600418,Afrixalus_delicatus:20.24600418,Afrixalus_dorsalis:20.24600418,Afrixalus_enseticola:20.24600418,Afrixalus_equatorialis:20.24600418,Afrixalus_fornasini:20.24600418,Afrixalus_fulvovittatus:20.24600418,Afrixalus_knysnae:20.24600418,Afrixalus_lacteus:20.24600418,Afrixalus_laevis:20.24600418,Afrixalus_leucostictus:20.24600418,Afrixalus_lindholmi:20.24600418,Afrixalus_morerei:20.24600418,Afrixalus_nigeriensis:20.24600418,Afrixalus_orophilus:20.24600418,Afrixalus_osorioi:20.24600418,Afrixalus_paradorsalis:20.24600418,Afrixalus_quadrivittatus:20.24600418,Afrixalus_schneideri:20.24600418,Afrixalus_spinifrons:20.24600418,Afrixalus_stuhlmanni:20.24600418,Afrixalus_uluguruensis:20.24600418,Afrixalus_upembae:20.24600418,Afrixalus_vibekensis:20.24600418,Afrixalus_vittiger:20.24600418,Afrixalus_weidholzi:20.24600418,Afrixalus_wittei:20.24600418):2.167106606,((Heterixalus_alboguttatus:14.56927315,Heterixalus_andrakata:14.56927315,Heterixalus_betsileo:14.56927315,Heterixalus_boettgeri:14.56927315,Heterixalus_carbonei:14.56927315,Heterixalus_luteostriatus:14.56927315,Heterixalus_madagascariensis:14.56927315,Heterixalus_punctatus:14.56927315,Heterixalus_rutenbergi:14.56927315,Heterixalus_tricolor:14.56927315,Heterixalus_variabilis:14.56927315):0.5286688428,Tachycnemis_seychellensis:15.097942):7.315168788):8.826911109):0.03542784863,Opisthothylax_immaculatus:31.27544974):0.824550256,((((Kassina_arboricola:15.58427019,Kassina_cassinoides:15.58427019,Kassina_cochranae:15.58427019,Kassina_fusca:15.58427019,Kassina_kuvangensis:15.58427019,Kassina_lamottei:15.58427019,Kassina_maculata:15.58427019,Kassina_maculifer:15.58427019,Kassina_maculosa:15.58427019,Kassina_mertensi:15.58427019,Kassina_schioetzi:15.58427019,Kassina_senegalensis:15.58427019,Kassina_somalica:15.58427019):1.62993411,((Paracassina_kounhiensis:4.211464414,Paracassina_obscura:4.211464414):2.463548755,Semnodactylus_wealii:6.675013169):10.53919113,Kassinula_wittei:17.2142043):1.283884222,(Phlyctimantis_boulengeri:8.422928828,Phlyctimantis_keithae:8.422928828,Phlyctimantis_leonardi:8.422928828,Phlyctimantis_verrucosus:8.422928828):10.07515969):1.059346566,(((Acanthixalus_sonjae:4.211464414,Acanthixalus_spinosus:4.211464414):2.463548755,Callixalus_pictus:6.675013169):1.747915659,Chrysobatrachus_cupreonitens:8.422928828):11.13450626):12.54256491):53.2,(((((Arthroleptis_adolfifriederici:50.44838324,Arthroleptis_affinis:50.44838324,Arthroleptis_bivittatus:50.44838324,Arthroleptis_brevipes:50.44838324,Arthroleptis_carquejai:50.44838324,Arthroleptis_crusculum:50.44838324,Arthroleptis_discodactylus:50.44838324,Arthroleptis_francei:50.44838324,Arthroleptis_hematogaster:50.44838324,Arthroleptis_lameerei:50.44838324,Arthroleptis_loveridgei:50.44838324,Arthroleptis_milletihorsini:50.44838324,Arthroleptis_mossoensis:50.44838324,Arthroleptis_nikeae:50.44838324,Arthroleptis_nimbaensis:50.44838324,Arthroleptis_phrynoides:50.44838324,Arthroleptis_poecilonotus:50.44838324,Arthroleptis_pyrrhoscelis:50.44838324,Arthroleptis_reichei:50.44838324,Arthroleptis_schubotzi:50.44838324,Arthroleptis_spinalis:50.44838324,Arthroleptis_stenodactylus:50.44838324,Arthroleptis_sylvaticus:50.44838324,Arthroleptis_taeniatus:50.44838324,Arthroleptis_tanneri:50.44838324,Arthroleptis_troglodytes:50.44838324,Arthroleptis_tuberosus:50.44838324,Arthroleptis_variabilis:50.44838324,Arthroleptis_vercammeni:50.44838324,Arthroleptis_wahlbergii:50.44838324,Arthroleptis_xenodactyloides:50.44838324,Arthroleptis_xenodactylus:50.44838324,Arthroleptis_zimmeri:50.44838324,Arthroleptis_xenochirus:50.44838324,Arthroleptis_adelphus:50.44838324):5.061016236,(Cardioglossa_aureoli:38.42570461,Cardioglossa_cyaneospila:38.42570461,Cardioglossa_elegans:38.42570461,Cardioglossa_escalerae:38.42570461,Cardioglossa_gracilis:38.42570461,Cardioglossa_gratiosa:38.42570461,Cardioglossa_leucomystax:38.42570461,Cardioglossa_melanogaster:38.42570461,Cardioglossa_nigromaculata:38.42570461,Cardioglossa_oreas:38.42570461,Cardioglossa_pulchra:38.42570461,Cardioglossa_schioetzi:38.42570461,Cardioglossa_trifasciata:38.42570461,Cardioglossa_venusta:38.42570461,Cardioglossa_alsco:38.42570461):17.08369487):0.2809881097,Scotobleps_gabonicus:55.79038759):6.209612413,(((Leptodactylodon_ovatus:31.17737719,Leptodactylodon_boulengeri:31.17737719,Leptodactylodon_ventrimarmoratus:31.17737719,Leptodactylodon_albiventris:31.17737719,Leptodactylodon_blanci:31.17737719,Leptodactylodon_polyacanthus:31.17737719,Leptodactylodon_bueanus:31.17737719,Leptodactylodon_wildi:31.17737719,Leptodactylodon_stevartsi:31.17737719):7.248327419,(Leptodactylodon_mertensi:19.67073491,Leptodactylodon_erythrogaster:19.67073491,Leptodactylodon_perreti:19.67073491,Leptodactylodon_axillaris:19.67073491):18.7549697,Leptodactylodon_bicolor:38.42570461,Leptodactylodon_ornatus:38.42570461):8.856397529,(((Astylosternus_batesi:34.02478115,Astylosternus_diadematus:34.02478115,Astylosternus_fallax:34.02478115,Astylosternus_laurenti:34.02478115,Astylosternus_montanus:34.02478115,Astylosternus_nganhanus:34.02478115,Astylosternus_occidentalis:34.02478115,Astylosternus_perreti:34.02478115,Astylosternus_ranoides:34.02478115,Astylosternus_rheophilus:34.02478115,Astylosternus_schioetzi:34.02478115):1.234642352,Trichobatrachus_robustus:35.2594235):1.135760866,Nyctibates_corrugatus:36.39518436):10.88691777):14.71789787):5,(Leptopelis_xenodactylus:53.74079422,Leptopelis_anchietae:53.74079422,Leptopelis_argenteus:53.74079422,Leptopelis_aubryi:53.74079422,Leptopelis_barbouri:53.74079422,Leptopelis_bequaerti:53.74079422,Leptopelis_bocagii:53.74079422,Leptopelis_boulengeri:53.74079422,Leptopelis_brevipes:53.74079422,Leptopelis_brevirostris:53.74079422,Leptopelis_bufonides:53.74079422,Leptopelis_calcaratus:53.74079422,Leptopelis_christyi:53.74079422,Leptopelis_concolor:53.74079422,Leptopelis_cynnamomeus:53.74079422,Leptopelis_fenestratus:53.74079422,Leptopelis_fiziensis:53.74079422,Leptopelis_flavomaculatus:53.74079422,Leptopelis_gramineus:53.74079422,Leptopelis_jordani:53.74079422,Leptopelis_karissimbensis:53.74079422,Leptopelis_kivuensis:53.74079422,Leptopelis_lebeaui:53.74079422,Leptopelis_macrotis:53.74079422,Leptopelis_marginatus:53.74079422,Leptopelis_millsoni:53.74079422,Leptopelis_modestus:53.74079422,Leptopelis_mossambicus:53.74079422,Leptopelis_natalensis:53.74079422,Leptopelis_nordequatorialis:53.74079422,Leptopelis_notatus:53.74079422,Leptopelis_occidentalis:53.74079422,Leptopelis_ocellatus:53.74079422,Leptopelis_omissus:53.74079422,Leptopelis_oryi:53.74079422,Leptopelis_palmatus:53.74079422,Leptopelis_parbocagii:53.74079422,Leptopelis_parkeri:53.74079422,Leptopelis_parvus:53.74079422,Leptopelis_ragazzii:53.74079422,Leptopelis_rufus:53.74079422,Leptopelis_susanae:53.74079422,Leptopelis_uluguruensis:53.74079422,Leptopelis_vannutellii:53.74079422,Leptopelis_vermiculatus:53.74079422,Leptopelis_viridis:53.74079422,Leptopelis_yaldeni:53.74079422,Leptopelis_zebra:53.74079422,Leptopelis_crystallinoron:53.74079422):13.25920578):18.3):14.2,(((Breviceps_gibbosus:43.71719479,Breviceps_macrops:43.71719479,Breviceps_acutirostris:43.71719479,Breviceps_adspersus:43.71719479,Breviceps_bagginsi:43.71719479,Breviceps_fuscus:43.71719479,Breviceps_montanus:43.71719479,Breviceps_mossambicus:43.71719479,Breviceps_namaquensis:43.71719479,Breviceps_poweri:43.71719479,Breviceps_rosei:43.71719479,Breviceps_sopranus:43.71719479,Breviceps_sylvestris:43.71719479,Breviceps_verrucosus:43.71719479,Breviceps_fichus:43.71719479):6.182805211,(((Probreviceps_macrodactylus:22.37953366,Probreviceps_rhodesianus:22.37953366,Probreviceps_rungwensis:22.37953366,Probreviceps_uluguruensis:22.37953366):9.020466343,(Callulina_kisiwamsitu:31.4,Callulina_kreffti:31.4):0):0.01364698255,Spelaeophryne_methneri:31.41364698):18.48635302):20.1,(Hemisus_barotseensis:44.78925263,Hemisus_brachydactylus:44.78925263,Hemisus_guineensis:44.78925263,Hemisus_guttatus:44.78925263,Hemisus_marmoratus:44.78925263,Hemisus_microscaphus:44.78925263,Hemisus_olivaceus:44.78925263,Hemisus_perreti:44.78925263,Hemisus_wittei:44.78925263):25.21074737):29.5):14.9):23.99573995):16.90426005):5.6,(Heleophryne_hewitti:33.97327286,Heleophryne_rosei:33.97327286,Heleophryne_natalensis:33.97327286,Heleophryne_orientalis:33.97327286,Heleophryne_purcelli:33.97327286,Heleophryne_regis:33.97327286):126.9267271):54.8,((((((Xenophrys_aceras:46.07402569,Xenophrys_auralensis:46.07402569,Xenophrys_baluensis:46.07402569,Xenophrys_boettgeri:46.07402569,Xenophrys_brachykolos:46.07402569,Xenophrys_caudoprocta:46.07402569,Xenophrys_daweimontis:46.07402569,Xenophrys_dringi:46.07402569,Xenophrys_glandulosa:46.07402569,Xenophrys_jingdongensis:46.07402569,Xenophrys_kempii:46.07402569,Xenophrys_kuatunensis:46.07402569,Xenophrys_longipes:46.07402569,Xenophrys_major:46.07402569,Xenophrys_mangshanensis:46.07402569,Xenophrys_medogensis:46.07402569,Xenophrys_minor:46.07402569,Xenophrys_nankiangensis:46.07402569,Xenophrys_omeimontis:46.07402569,Xenophrys_pachyproctus:46.07402569,Xenophrys_palpebralespinosa:46.07402569,Xenophrys_parva:46.07402569,Xenophrys_robusta:46.07402569,Xenophrys_shuichengensis:46.07402569,Xenophrys_spinata:46.07402569,Xenophrys_wawuensis:46.07402569,Xenophrys_wuliangshanensis:46.07402569,Xenophrys_wushanensis:46.07402569,Xenophrys_zhangi:46.07402569,Xenophrys_huangshanensis:46.07402569,Xenophrys_parallela:46.07402569):10.34060378,(Scutiger_adungensis:39.50572588,Scutiger_bhutanensis:39.50572588,Scutiger_boulengeri:39.50572588,Scutiger_brevipes:39.50572588,Scutiger_chintingensis:39.50572588,Scutiger_glandulatus:39.50572588,Scutiger_gongshanensis:39.50572588,Scutiger_jiulongensis:39.50572588,Scutiger_liupanensis:39.50572588,Scutiger_maculatus:39.50572588,Scutiger_mammatus:39.50572588,Scutiger_muliensis:39.50572588,Scutiger_nepalensis:39.50572588,Scutiger_ningshanensis:39.50572588,Scutiger_nyingchiensis:39.50572588,Scutiger_pingwuensis:39.50572588,Scutiger_sikimmensis:39.50572588,Scutiger_tuberculatus:39.50572588):16.9089036,(Oreolalax_chuanbeiensis:38.01340442,Oreolalax_granulosus:38.01340442,Oreolalax_jingdongensis:38.01340442,Oreolalax_liangbeiensis:38.01340442,Oreolalax_lichuanensis:38.01340442,Oreolalax_major:38.01340442,Oreolalax_multipunctatus:38.01340442,Oreolalax_nanjiangensis:38.01340442,Oreolalax_omeimontis:38.01340442,Oreolalax_pingii:38.01340442,Oreolalax_popei:38.01340442,Oreolalax_puxiongensis:38.01340442,Oreolalax_rhodostigmatus:38.01340442,Oreolalax_rugosus:38.01340442,Oreolalax_schmidti:38.01340442,Oreolalax_weigoldi:38.01340442,Oreolalax_xiangchengensis:38.01340442):18.40122505):3.033922561,(((Megophrys_edwardinae:24.04015126,Megophrys_kobayashii:24.04015126,Megophrys_ligayae:24.04015126,Megophrys_montana:24.04015126,Megophrys_nasuta:24.04015126,Megophrys_stejnegeri:24.04015126):3.859848743,(Atympanophrys_gigantica:9.3,Atympanophrys_shapingensis:9.3):18.6):5.440151257,((Ophryophryne_gerti:9.3,Ophryophryne_hansi:9.3):9.3,(Ophryophryne_microstoma:9.3,Ophryophryne_pachyproctus:9.3):9.3):14.74015126):26.10840078,(Brachytarsophrys_carinensis:21.59393128,Brachytarsophrys_chuannanensis:21.59393128,Brachytarsophrys_feae:21.59393128,Brachytarsophrys_intermedia:21.59393128,Brachytarsophrys_platyparietus:21.59393128):37.85462075):5.651447968,(((Leptobrachium_abbotti:31.66152185,Leptobrachium_banae:31.66152185,Leptobrachium_chapaense:31.66152185,Leptobrachium_gunungense:31.66152185,Leptobrachium_hainanense:31.66152185,Leptobrachium_hasseltii:31.66152185,Leptobrachium_hendricksoni:31.66152185,Leptobrachium_montanum:31.66152185,Leptobrachium_nigrops:31.66152185,Leptobrachium_pullum:31.66152185,Leptobrachium_smithi:31.66152185,Leptobrachium_xanthospilum:31.66152185,Leptobrachium_buchardi:31.66152185,Leptobrachium_huashen:31.66152185):3.66375056,(((Vibrissaphora_ailaonica:8.315883991,Vibrissaphora_echinata:8.315883991):4.864480295,Vibrissaphora_boringiae:13.18036429):6.128520387,(Vibrissaphora_leishanensis:8.315883991,Vibrissaphora_liui:8.315883991):10.99300068):16.01638773):10.07472759,(Leptolalax_alpinus:34.67661257,Leptolalax_arayai:34.67661257,Leptolalax_bourreti:34.67661257,Leptolalax_dringi:34.67661257,Leptolalax_gracilis:34.67661257,Leptolalax_hamidi:34.67661257,Leptolalax_heteropus:34.67661257,Leptolalax_liui:34.67661257,Leptolalax_maurus:34.67661257,Leptolalax_nahangensis:34.67661257,Leptolalax_oshanensis:34.67661257,Leptolalax_pelodytoides:34.67661257,Leptolalax_pictus:34.67661257,Leptolalax_pluvialis:34.67661257,Leptolalax_sungi:34.67661257,Leptolalax_tuberosus:34.67661257,Leptolalax_ventripunctatus:34.67661257,Leptolalax_kajangensis:34.67661257):10.72338743,(Leptobrachella_baluensis:23.34563785,Leptobrachella_brevicrus:23.34563785,Leptobrachella_mjobergi:23.34563785,Leptobrachella_natunae:23.34563785,Leptobrachella_palmata:23.34563785,Leptobrachella_parva:23.34563785,Leptobrachella_serasanae:23.34563785):22.05436215):19.7):54.3,(Pelobates_fuscus:33.8992958,Pelobates_cultripes:33.8992958,Pelobates_syriacus:33.8992958,Pelobates_varaldii:33.8992958):85.5007042):40.3,(((Spea_bombifrons:41.60499945,Spea_hammondii:41.60499945,Spea_intermontana:41.60499945,Spea_multiplicata:41.60499945):16.79500055,(Scaphiopus_couchii:32.97118199,Scaphiopus_holbrookii:32.97118199,Scaphiopus_hurterii:32.97118199):25.42881801):95.8,(Pelodytes_caucasicus:73.57209748,Pelodytes_ibericus:73.57209748,Pelodytes_punctatus:73.57209748):80.62790252):5.5):56):10.4,(((Discoglossus_montalentii:109.1690957,Discoglossus_nigriventer:109.1690957,Discoglossus_galganoi:109.1690957,Discoglossus_pictus:109.1690957,Discoglossus_sardus:109.1690957,Discoglossus_scovazzi:109.1690957):36.93090433,(Alytes_muletensis:98.06052903,Alytes_dickhilleni:98.06052903,Alytes_cisternasii:98.06052903,Alytes_maurus:98.06052903,Alytes_obstetricans:98.06052903):48.03947097):48.8,(((Bombina_bombina:6.849906042,Bombina_lichuanensis:6.849906042,Bombina_orientalis:6.849906042,Bombina_pachypus:6.849906042,Bombina_variegata:6.849906042):2.00037583,(Bombina_fortinuptialis:4.675788296,Bombina_maxima:4.675788296,Bombina_microdeladigitora:4.675788296):4.174493576):0.9497181275,(Barbourula_busuangensis:2.950093958,Barbourula_kalimantanensis:2.950093958):6.849906042):185.1):31.2):1.9,((((((Xenopus_amieti:28.92138347,Xenopus_andrei:28.92138347,Xenopus_boumbaensis:28.92138347,Xenopus_fraseri:28.92138347,Xenopus_pygmaeus:28.92138347,Xenopus_clivii:28.92138347,Xenopus_largeni:28.92138347,Xenopus_longipes:28.92138347):9.640461156,(Xenopus_gilli:19.28092231,Xenopus_laevis:19.28092231,Xenopus_petersii:19.28092231,Xenopus_ruwenzoriensis:19.28092231):19.28092231,(Xenopus_muelleri:19.28092231,Xenopus_borealis:19.28092231,Xenopus_vestitus:19.28092231,Xenopus_wittei:19.28092231):19.28092231):1.638155376,(Silurana_epitropicalis:9.640461156,Silurana_tropicalis:9.640461156):30.55953884):76.7,(((((Pipa_pipa:25.17304482,Pipa_snethlageae:25.17304482):14.72528725,Pipa_arrabali:39.89833207):10.44775757,Pipa_aspera:50.34608964):8.103910361,Pipa_carvalhoi:58.45):12.21967128,(Pipa_parva:25.17304482,Pipa_myersi:25.17304482):45.49662646):46.23032872):4.5,((Hymenochirus_boettgeri:49.48143743,Hymenochirus_boulengeri:49.48143743,Hymenochirus_curtipes:49.48143743,Hymenochirus_feae:49.48143743):7.964732443,Pseudhymenochirus_merlini:57.44616988):63.95383012):68,Rhinophrynus_dorsalis:189.4):38.6):9.4,((((Leiopelma_hamiltoni:24.45,Leiopelma_pakeka:24.45):14.30233314,Leiopelma_archeyi:38.75233314):10.14766686,Leiopelma_hochstetteri:48.9):148.2,(Ascaphus_montanus:9.2,Ascaphus_truei:9.2):187.9):40.3):121,(((((((((((((Bolitoglossa_adspersa:67.09881272,Bolitoglossa_alberchi:67.09881272,Bolitoglossa_altamazonica:67.09881272,Bolitoglossa_alvaradoi:67.09881272,Bolitoglossa_anthracina:67.09881272,Bolitoglossa_biseriata:67.09881272,Bolitoglossa_borburata:67.09881272,Bolitoglossa_capitana:67.09881272,Bolitoglossa_carri:67.09881272,Bolitoglossa_celaque:67.09881272,Bolitoglossa_cerroensis:67.09881272,Bolitoglossa_chica:67.09881272,Bolitoglossa_colonnea:67.09881272,Bolitoglossa_compacta:67.09881272,Bolitoglossa_conanti:67.09881272,Bolitoglossa_cuchumatana:67.09881272,Bolitoglossa_cuna:67.09881272,Bolitoglossa_decora:67.09881272,Bolitoglossa_diaphora:67.09881272,Bolitoglossa_digitigrada:67.09881272,Bolitoglossa_diminuta:67.09881272,Bolitoglossa_dofleini:67.09881272,Bolitoglossa_dunni:67.09881272,Bolitoglossa_engelhardti:67.09881272,Bolitoglossa_epimela:67.09881272,Bolitoglossa_equatoriana:67.09881272,Bolitoglossa_flavimembris:67.09881272,Bolitoglossa_flaviventris:67.09881272,Bolitoglossa_franklini:67.09881272,Bolitoglossa_gracilis:67.09881272,Bolitoglossa_guaramacalensis:67.09881272,Bolitoglossa_hartwegi:67.09881272,Bolitoglossa_helmrichi:67.09881272,Bolitoglossa_hermosa:67.09881272,Bolitoglossa_hiemalis:67.09881272,Bolitoglossa_hypacra:67.09881272,Bolitoglossa_jacksoni:67.09881272,Bolitoglossa_lignicolor:67.09881272,Bolitoglossa_lincolni:67.09881272,Bolitoglossa_longissima:67.09881272,Bolitoglossa_lozanoi:67.09881272,Bolitoglossa_macrinii:67.09881272,Bolitoglossa_marmorea:67.09881272,Bolitoglossa_medemi:67.09881272,Bolitoglossa_meliana:67.09881272,Bolitoglossa_mexicana:67.09881272,Bolitoglossa_minutula:67.09881272,Bolitoglossa_mombachoensis:67.09881272,Bolitoglossa_morio:67.09881272,Bolitoglossa_mulleri:67.09881272,Bolitoglossa_nicefori:67.09881272,Bolitoglossa_nigrescens:67.09881272,Bolitoglossa_oaxacensis:67.09881272,Bolitoglossa_occidentalis:67.09881272,Bolitoglossa_odonnelli:67.09881272,Bolitoglossa_orestes:67.09881272,Bolitoglossa_palmata:67.09881272,Bolitoglossa_pandi:67.09881272,Bolitoglossa_peruviana:67.09881272,Bolitoglossa_pesrubra:67.09881272,Bolitoglossa_phalarosoma:67.09881272,Bolitoglossa_platydactyla:67.09881272,Bolitoglossa_porrasorum:67.09881272,Bolitoglossa_ramosi:67.09881272,Bolitoglossa_riletti:67.09881272,Bolitoglossa_robusta:67.09881272,Bolitoglossa_rostrata:67.09881272,Bolitoglossa_rufescens:67.09881272,Bolitoglossa_salvinii:67.09881272,Bolitoglossa_savagei:67.09881272,Bolitoglossa_schizodactyla:67.09881272,Bolitoglossa_silverstonei:67.09881272,Bolitoglossa_sima:67.09881272,Bolitoglossa_sooyorum:67.09881272,Bolitoglossa_spongai:67.09881272,Bolitoglossa_striatula:67.09881272,Bolitoglossa_stuarti:67.09881272,Bolitoglossa_subpalmata:67.09881272,Bolitoglossa_synoria:67.09881272,Bolitoglossa_taylori:67.09881272,Bolitoglossa_vallecula:67.09881272,Bolitoglossa_veracrucis:67.09881272,Bolitoglossa_walkeri:67.09881272,Bolitoglossa_yucatana:67.09881272,Bolitoglossa_zapoteca:67.09881272,Bolitoglossa_copia:67.09881272,Bolitoglossa_heiroreias:67.09881272,Bolitoglossa_magnifica:67.09881272,Bolitoglossa_obscura:67.09881272,Bolitoglossa_oresbia:67.09881272,Bolitoglossa_sombra:67.09881272):0.1625693852,Parvimolge_townsendi:67.26138211):6.456300995,(Pseudoeurycea_nigra:58.1911493,Pseudoeurycea_parva:58.1911493,Pseudoeurycea_lineola:58.1911493,Pseudoeurycea_orchimelas:58.1911493,Pseudoeurycea_orchileucos:58.1911493,Pseudoeurycea_ahuitzotl:58.1911493,Pseudoeurycea_altamontana:58.1911493,Pseudoeurycea_amuzga:58.1911493,Pseudoeurycea_anitae:58.1911493,Pseudoeurycea_aquatica:58.1911493,Pseudoeurycea_aurantia:58.1911493,Pseudoeurycea_bellii:58.1911493,Pseudoeurycea_brunnata:58.1911493,Pseudoeurycea_sulcata:58.1911493,Pseudoeurycea_cochranae:58.1911493,Pseudoeurycea_conanti:58.1911493,Pseudoeurycea_exspectata:58.1911493,Pseudoeurycea_firscheini:58.1911493,Pseudoeurycea_gadovii:58.1911493,Pseudoeurycea_galeanae:58.1911493,Pseudoeurycea_gigantea:58.1911493,Pseudoeurycea_goebeli:58.1911493,Pseudoeurycea_juarezi:58.1911493,Pseudoeurycea_leprosa:58.1911493,Pseudoeurycea_longicauda:58.1911493,Pseudoeurycea_lynchi:58.1911493,Pseudoeurycea_melanomolga:58.1911493,Pseudoeurycea_mixcoatl:58.1911493,Pseudoeurycea_mystax:58.1911493,Pseudoeurycea_naucampatepetl:58.1911493,Pseudoeurycea_nigromaculata:58.1911493,Pseudoeurycea_praecellens:58.1911493,Pseudoeurycea_rex:58.1911493,Pseudoeurycea_robertsi:58.1911493,Pseudoeurycea_ruficauda:58.1911493,Pseudoeurycea_saltator:58.1911493,Pseudoeurycea_scandens:58.1911493,Pseudoeurycea_smithi:58.1911493,Pseudoeurycea_tenchalli:58.1911493,Pseudoeurycea_teotepec:58.1911493,Pseudoeurycea_tlahcuiloh:58.1911493,Pseudoeurycea_unguidentis:58.1911493,Pseudoeurycea_werleri:58.1911493,Pseudoeurycea_boneti:58.1911493,Pseudoeurycea_maxima:58.1911493,Pseudoeurycea_mixteca:58.1911493,Pseudoeurycea_obesa:58.1911493,Pseudoeurycea_papenfussi:58.1911493,Pseudoeurycea_quetzalanensis:58.1911493,Pseudoeurycea_tlilicxitl:58.1911493):15.5265338):2.23300404,(Thorius_arboreus:46.64032185,Thorius_aureus:46.64032185,Thorius_boreas:46.64032185,Thorius_dubitus:46.64032185,Thorius_grandis:46.64032185,Thorius_infernalis:46.64032185,Thorius_insperatus:46.64032185,Thorius_lunaris:46.64032185,Thorius_macdougalli:46.64032185,Thorius_magnipes:46.64032185,Thorius_minutissimus:46.64032185,Thorius_minydemus:46.64032185,Thorius_munificus:46.64032185,Thorius_narismagnus:46.64032185,Thorius_narisovalis:46.64032185,Thorius_omiltemi:46.64032185,Thorius_papaloae:46.64032185,Thorius_pennatulus:46.64032185,Thorius_pulmonaris:46.64032185,Thorius_schmidti:46.64032185,Thorius_smithi:46.64032185,Thorius_spilogaster:46.64032185,Thorius_troglodytes:46.64032185):29.3103653):4.613539264,(((Oedipina_alfaroi:46.64032185,Oedipina_alleni:46.64032185,Oedipina_altura:46.64032185,Oedipina_carablanca:46.64032185,Oedipina_collaris:46.64032185,Oedipina_complex:46.64032185,Oedipina_cyclocauda:46.64032185,Oedipina_elongata:46.64032185,Oedipina_gephyra:46.64032185,Oedipina_gracilis:46.64032185,Oedipina_grandis:46.64032185,Oedipina_ignea:46.64032185,Oedipina_maritima:46.64032185,Oedipina_pacificensis:46.64032185,Oedipina_parvipes:46.64032185,Oedipina_paucidentata:46.64032185,Oedipina_poelzi:46.64032185,Oedipina_pseudouniformis:46.64032185,Oedipina_savagei:46.64032185,Oedipina_stenopodia:46.64032185,Oedipina_stuarti:46.64032185,Oedipina_taylori:46.64032185,Oedipina_uniformis:46.64032185):6.245305249,((Cryptotriton_monzoni:26.65233375,Cryptotriton_wakei:26.65233375,Cryptotriton_adelos:26.65233375,Cryptotriton_alvarezdeltoroi:26.65233375,Cryptotriton_nasalis:26.65233375,Cryptotriton_veraepacis:26.65233375):10.31053013,(Dendrotriton_bromeliacius:26.65233375,Dendrotriton_cuchumatanus:26.65233375,Dendrotriton_megarhinus:26.65233375,Dendrotriton_rabbi:26.65233375,Dendrotriton_sanctibarbarus:26.65233375,Dendrotriton_xolocalcae:26.65233375):10.31053013):15.92276321):8.01754637,(Nototriton_brodiei:38.15349521,Nototriton_abscondens:38.15349521,Nototriton_barbouri:38.15349521,Nototriton_gamezi:38.15349521,Nototriton_guanacaste:38.15349521,Nototriton_lignicola:38.15349521,Nototriton_limnospectator:38.15349521,Nototriton_major:38.15349521,Nototriton_picadoi:38.15349521,Nototriton_richardi:38.15349521,Nototriton_saslaya:38.15349521,Nototriton_stuarti:38.15349521,Nototriton_tapanti:38.15349521):22.74967825,(Chiropterotriton_arboreus:36.96286388,Chiropterotriton_chiropterus:36.96286388,Chiropterotriton_chondrostega:36.96286388,Chiropterotriton_cracens:36.96286388,Chiropterotriton_dimidiatus:36.96286388,Chiropterotriton_lavae:36.96286388,Chiropterotriton_magnipes:36.96286388,Chiropterotriton_mosaueri:36.96286388,Chiropterotriton_multidentatus:36.96286388,Chiropterotriton_orculus:36.96286388,Chiropterotriton_priscus:36.96286388,Chiropterotriton_terrestris:36.96286388):23.94030958):19.66105294):2.035773594,((Eurycea_nana:50.87707315,Eurycea_sosorum:50.87707315,Eurycea_tridentifera:50.87707315,Eurycea_spelaea:50.87707315,Eurycea_rathbuni:50.87707315,Eurycea_robusta:50.87707315,Eurycea_bislineata:50.87707315,Eurycea_chamberlaini:50.87707315,Eurycea_chisholmensis:50.87707315,Eurycea_cirrigera:50.87707315,Eurycea_guttolineata:50.87707315,Eurycea_junaluska:50.87707315,Eurycea_latitans:50.87707315,Eurycea_longicauda:50.87707315,Eurycea_lucifuga:50.87707315,Eurycea_multiplicata:50.87707315,Eurycea_naufragia:50.87707315,Eurycea_neotenes:50.87707315,Eurycea_pterophila:50.87707315,Eurycea_quadridigitata:50.87707315,Eurycea_tonkawae:50.87707315,Eurycea_troglodytes:50.87707315,Eurycea_tynerensis:50.87707315,Eurycea_waterlooensis:50.87707315,Eurycea_wilderae:50.87707315,Eurycea_wallacei:50.87707315):3.72292685,(((Gyrinophilus_gulolineatus:21.64779306,Gyrinophilus_palleucus:21.64779306,Gyrinophilus_porphyriticus:21.64779306,Gyrinophilus_subterraneus:21.64779306):3.484516389,Stereochilus_marginatus:25.13230945):5.25420975,(Pseudotriton_montanus:10.82389653,Pseudotriton_ruber:10.82389653):19.56262267):24.2134808):28):0.4933665772,Hemidactylium_scutatum:83.09336658):1.058595471,(Batrachoseps_simatus:44.02931758,Batrachoseps_stebbinsi:44.02931758,Batrachoseps_campi:44.02931758,Batrachoseps_relictus:44.02931758,Batrachoseps_attenuatus:44.02931758,Batrachoseps_diabolicus:44.02931758,Batrachoseps_gabrieli:44.02931758,Batrachoseps_gavilanensis:44.02931758,Batrachoseps_gregarius:44.02931758,Batrachoseps_incognitus:44.02931758,Batrachoseps_kawia:44.02931758,Batrachoseps_luciae:44.02931758,Batrachoseps_major:44.02931758,Batrachoseps_minor:44.02931758,Batrachoseps_nigriventris:44.02931758,Batrachoseps_pacificus:44.02931758,Batrachoseps_regius:44.02931758,Batrachoseps_robustus:44.02931758,Batrachoseps_wrightorum:44.02931758):40.12264447):3.948037952,(((Plethodon_albagula:43.76982577,Plethodon_amplus:43.76982577,Plethodon_aureolus:43.76982577,Plethodon_caddoensis:43.76982577,Plethodon_cheoah:43.76982577,Plethodon_cylindraceus:43.76982577,Plethodon_fourchensis:43.76982577,Plethodon_glutinosus:43.76982577,Plethodon_jordani:43.76982577,Plethodon_kentucki:43.76982577,Plethodon_kiamichi:43.76982577,Plethodon_kisatchie:43.76982577,Plethodon_meridianus:43.76982577,Plethodon_metcalfi:43.76982577,Plethodon_montanus:43.76982577,Plethodon_ouachitae:43.76982577,Plethodon_petraeus:43.76982577,Plethodon_sequoyah:43.76982577,Plethodon_shermani:43.76982577,Plethodon_teyahalee:43.76982577,Plethodon_yonahlossee:43.76982577):11.8848121,(Plethodon_cinereus:33.10330286,Plethodon_electromorphus:33.10330286,Plethodon_hoffmani:33.10330286,Plethodon_hubrichti:33.10330286,Plethodon_nettingi:33.10330286,Plethodon_richmondi:33.10330286,Plethodon_serratus:33.10330286,Plethodon_shenandoah:33.10330286,Plethodon_sherando:33.10330286,Plethodon_virginia:33.10330286):22.551335,(Plethodon_angusticlavius:23.13821575,Plethodon_dorsalis:23.13821575,Plethodon_ventralis:23.13821575,Plethodon_websteri:23.13821575,Plethodon_welleri:23.13821575):32.51642212,(Plethodon_asupak:15.7942894,Plethodon_elongatus:15.7942894,Plethodon_stormi:15.7942894):39.86034847,(Plethodon_larselli:9.965087117,Plethodon_neomexicanus:9.965087117):45.68955075,(Plethodon_idahoensis:9.965087117,Plethodon_vandykei:9.965087117):45.68955075,(Plethodon_dunni:9.965087117,Plethodon_vehiculum:9.965087117):45.68955075,(Plethodon_punctatus:9.965087117,Plethodon_wehrlei:9.965087117):45.68955075,Plethodon_ainsworthi:55.65463787):8.045362133,((((Desmognathus_aeneus:47.89681461,Desmognathus_apalachicolae:47.89681461,Desmognathus_auriculatus:47.89681461,Desmognathus_brimleyorum:47.89681461,Desmognathus_carolinensis:47.89681461,Desmognathus_folkertsi:47.89681461,Desmognathus_fuscus:47.89681461,Desmognathus_imitator:47.89681461,Desmognathus_marmoratus:47.89681461,Desmognathus_monticola:47.89681461,Desmognathus_ochrophaeus:47.89681461,Desmognathus_ocoee:47.89681461,Desmognathus_orestes:47.89681461,Desmognathus_quadramaculatus:47.89681461,Desmognathus_santeetlah:47.89681461,Desmognathus_welteri:47.89681461,Desmognathus_wrighti:47.89681461,Desmognathus_abditus:47.89681461):7.903185395,((((Hydromantes_ambrosii:24.04487364,Hydromantes_flavus:24.04487364,Hydromantes_imperialis:24.04487364,Hydromantes_italicus:24.04487364,Hydromantes_supramontis:24.04487364,Hydromantes_strinatii:24.04487364):2.0686558,Hydromantes_genei:26.11352944):4.786470564,(Hydromantes_brunus:14.74304677,Hydromantes_shastae:14.74304677,Hydromantes_platycephalus:14.74304677):16.15695323):8.835907677,Phaeognathus_hubrichti:39.73590768):16.06409232):2.636973382,(Aneides_aeneus:29.45,Aneides_ferreus:29.45,Aneides_flavipunctatus:29.45,Aneides_hardii:29.45,Aneides_lugubris:29.45,Aneides_vagrans:29.45):28.98697338):0.4630266176,Ensatina_eschscholtzii:58.9):4.8):24.4):63.9,(Amphiuma_means:28.30372426,Amphiuma_pholeter:28.30372426,Amphiuma_tridactylum:28.30372426):123.6962757):11.1,(Rhyacotriton_cascadae:38.25281496,Rhyacotriton_kezeri:38.25281496,Rhyacotriton_olympicus:38.25281496,Rhyacotriton_variegatus:38.25281496):124.847185):48.2,((((((((((((Lissotriton_boscai:11.58916451,Lissotriton_helveticus:11.58916451,Lissotriton_italicus:11.58916451,Lissotriton_montandoni:11.58916451,Lissotriton_vulgaris:11.58916451):1.312852456,Mesotriton_alpestris:12.90201697):2.071527481,(Euproctus_platycephalus:4.991181484,Euproctus_montanus:4.991181484):9.982362968):4.526455549,(Triturus_cristatus:12.90201697,Triturus_dobrogicus:12.90201697,Triturus_karelinii:12.90201697,Triturus_carnifex:12.90201697,Triturus_marmoratus:12.90201697,Triturus_pygmaeus:12.90201697):6.59798303,Calotriton_asper:19.5):13.12094192,((Neurergus_crocatus:15.09555051,Neurergus_strauchii:15.09555051,Neurergus_kaiseri:15.09555051,Neurergus_microspilotus:15.09555051):2.429840908,Ommatotriton_vittatus:17.52539141):15.09555051):6.400490066,((Paramesotriton_deloustali:21.18928401,Paramesotriton_caudopunctatus:21.18928401,Paramesotriton_chinensis:21.18928401,Paramesotriton_fuzhongensis:21.18928401,Paramesotriton_guanxiensis:21.18928401,Paramesotriton_hongkongensis:21.18928401,Paramesotriton_laoensis:21.18928401):9.001817005,(Cynops_chenggongensis:21.18928401,Cynops_cyanurus:21.18928401,Cynops_ensicauda:21.18928401,Cynops_orientalis:21.18928401,Cynops_orphicus:21.18928401,Cynops_pyrrhogaster:21.18928401,Cynops_wolterstorffi:21.18928401):9.001817005,(Pachytriton_brevipes:7.547775253,Pachytriton_labiatus:7.547775253):22.64332576):8.830330974):1.678568014,((Notophthalmus_perstriatus:11.96294074,Notophthalmus_meridionalis:11.96294074,Notophthalmus_viridescens:11.96294074):7.547775253,(Taricha_granulosa:11.96294074,Taricha_rivularis:11.96294074,Taricha_torosa:11.96294074):7.547775253):21.18928401):5.885707938,(((Tylototriton_asperrimus:18.40265851,Tylototriton_hainanensis:18.40265851,Tylototriton_kweichowensis:18.40265851,Tylototriton_shanjing:18.40265851,Tylototriton_taliangensis:18.40265851,Tylototriton_verrucosus:18.40265851,Tylototriton_wenxianensis:18.40265851):2.3767046,(Echinotriton_andersoni:6.555159223,Echinotriton_chinhaiensis:6.555159223):14.22420389):2.720636891,(Pleurodeles_poireti:10.38968155,Pleurodeles_waltl:10.38968155,Pleurodeles_nebulosus:10.38968155):13.11031845):23.08570794):0.2142920616,Salamandrina_terdigitata:46.8):25.1,((Lyciasalamandra_luschani:32.93188099,Lyciasalamandra_antalyana:32.93188099,Lyciasalamandra_atifi:32.93188099,Lyciasalamandra_billae:32.93188099,Lyciasalamandra_fazilae:32.93188099,Lyciasalamandra_flavimembris:32.93188099,Lyciasalamandra_helverseni:32.93188099):12.89818315,(Salamandra_atra:30.32309053,Salamandra_lanzai:30.32309053,Salamandra_algira:30.32309053,Salamandra_corsica:30.32309053,Salamandra_infraimmaculata:30.32309053,Salamandra_salamandra:30.32309053):15.50697361,Chioglossa_lusitanica:45.83006414,Mertensiella_caucasica:45.83006414):26.06993586):117.2,((Ambystoma_lermaense:123.553273,Ambystoma_mexicanum:123.553273,Ambystoma_californiense:123.553273,Ambystoma_cingulatum:123.553273,Ambystoma_altamirani:123.553273,Ambystoma_amblycephalum:123.553273,Ambystoma_andersoni:123.553273,Ambystoma_annulatum:123.553273,Ambystoma_barbouri:123.553273,Ambystoma_bombypellum:123.553273,Ambystoma_dumerilii:123.553273,Ambystoma_flavipiperatum:123.553273,Ambystoma_gracile:123.553273,Ambystoma_granulosum:123.553273,Ambystoma_jeffersonianum:123.553273,Ambystoma_laterale:123.553273,Ambystoma_leorae:123.553273,Ambystoma_mabeei:123.553273,Ambystoma_macrodactylum:123.553273,Ambystoma_maculatum:123.553273,Ambystoma_opacum:123.553273,Ambystoma_ordinarium:123.553273,Ambystoma_rivulare:123.553273,Ambystoma_rosaceum:123.553273,Ambystoma_talpoideum:123.553273,Ambystoma_taylori:123.553273,Ambystoma_texanum:123.553273,Ambystoma_tigrinum:123.553273,Ambystoma_velasci:123.553273,Ambystoma_silvensis:123.553273):4.546727001,(Dicamptodon_aterrimus:50.35909018,Dicamptodon_copei:50.35909018,Dicamptodon_ensatus:50.35909018,Dicamptodon_tenebrosus:50.35909018):77.74090982):61):17,((((Necturus_alabamensis:17.5,Necturus_beyeri:17.5,Necturus_punctatus:17.5):107.8949185,(Necturus_lewisi:54.00465189,Necturus_maculosus:54.00465189):71.39026659):14.20508152,Proteus_anguinus:139.6):52.3,((Pseudobranchus_axanthus:57.76765617,Pseudobranchus_striatus:57.76765617):57.76765617,(Siren_lacertina:1.6,Siren_intermedia:1.6):113.9353123):76.36468766):14.2):5.2):35.1,(((((((Hynobius_abei:32.28139428,Hynobius_dunni:32.28139428,Hynobius_hidamontanus:32.28139428,Hynobius_okiensis:32.28139428,Hynobius_stejnegeri:32.28139428,Hynobius_takedai:32.28139428,Hynobius_amjiensis:32.28139428,Hynobius_arisanensis:32.28139428,Hynobius_boulengeri:32.28139428,Hynobius_chinensis:32.28139428,Hynobius_formosanus:32.28139428,Hynobius_kimurae:32.28139428,Hynobius_leechii:32.28139428,Hynobius_lichenatus:32.28139428,Hynobius_naevius:32.28139428,Hynobius_nebulosus:32.28139428,Hynobius_nigrescens:32.28139428,Hynobius_quelpaertensis:32.28139428,Hynobius_retardatus:32.28139428,Hynobius_sonani:32.28139428,Hynobius_tokyoensis:32.28139428,Hynobius_tsuensis:32.28139428,Hynobius_turkestanicus:32.28139428,Hynobius_yiwuensis:32.28139428,Hynobius_yunanicus:32.28139428,Hynobius_guabangshanensis:32.28139428,Hynobius_katoi:32.28139428):3.347296648,(((Batrachuperus_cochranae:19.05940594,Batrachuperus_karlschmidti:19.05940594,Batrachuperus_londongensis:19.05940594,Batrachuperus_pinchonii:19.05940594,Batrachuperus_taibaiensis:19.05940594,Batrachuperus_tibetanus:19.05940594,Batrachuperus_yenyuanensis:19.05940594):3.493487379,((Liua_shihi:6.789097379,Liua_tsinpaensis:6.789097379):3.971367381,Pseudohynobius_flavomaculatus:10.76046476):11.79242856):0.9335248127,Salamandrella_keyserlingii:23.48641814):12.14227279):0.2544194243,Pachyhynobius_shangchengensis:35.88311035):0.9563294729,((Paradactylodon_mustersi:10.76046476,Paradactylodon_persicus:10.76046476,Paradactylodon_gorganensis:10.76046476):2.817729999,Ranodon_sibiricus:13.57819476):23.26124507):0.4452856383,(Onychodactylus_fischeri:6.789097379,Onychodactylus_japonicus:6.789097379):30.49562808):0.2152745365,Protohynobius_puxiongensis:37.5):136.6,((Andrias_japonicus:31.00783564,Andrias_davidianus:31.00783564):18.13842108,Cryptobranchus_alleganiensis:49.14625671):124.9537433):72.3):112):12.59999979,((((((Caecilia_abitaguae:57.57664441,Caecilia_albiventris:57.57664441,Caecilia_antioquiaensis:57.57664441,Caecilia_armata:57.57664441,Caecilia_attenuata:57.57664441,Caecilia_bokermanni:57.57664441,Caecilia_caribea:57.57664441,Caecilia_corpulenta:57.57664441,Caecilia_crassisquama:57.57664441,Caecilia_degenerata:57.57664441,Caecilia_disossea:57.57664441,Caecilia_dunni:57.57664441,Caecilia_flavopunctata:57.57664441,Caecilia_gracilis:57.57664441,Caecilia_guntheri:57.57664441,Caecilia_inca:57.57664441,Caecilia_isthmica:57.57664441,Caecilia_leucocephala:57.57664441,Caecilia_marcusi:57.57664441,Caecilia_mertensi:57.57664441,Caecilia_nigricans:57.57664441,Caecilia_occidentalis:57.57664441,Caecilia_orientalis:57.57664441,Caecilia_pachynema:57.57664441,Caecilia_perdita:57.57664441,Caecilia_pressula:57.57664441,Caecilia_subdermalis:57.57664441,Caecilia_subnigricans:57.57664441,Caecilia_subterminalis:57.57664441,Caecilia_tentaculata:57.57664441,Caecilia_tenuissima:57.57664441,Caecilia_thompsoni:57.57664441,Caecilia_volcani:57.57664441):5.823355588,((Chthonerpeton_arii:39.87019942,Chthonerpeton_braestrupi:39.87019942,Chthonerpeton_exile:39.87019942,Chthonerpeton_indistinctum:39.87019942,Chthonerpeton_noctinectes:39.87019942,Chthonerpeton_onorei:39.87019942,Chthonerpeton_perissodus:39.87019942,Chthonerpeton_viviparum:39.87019942):10.72980058,(Typhlonectes_compressicauda:21.06425699,Typhlonectes_cunhai:21.06425699,Typhlonectes_natans:21.06425699):29.53574301,Atretochoana_eiselti:50.6,Nectocaecilia_petersii:50.6,Potomotyphlus_kaupii:50.6):12.8):85.8,(((((((Siphonops_annulatus:47.06800665,Siphonops_hardyi:47.06800665,Siphonops_insulanus:47.06800665,Siphonops_leucoderus:47.06800665,Siphonops_paulensis:47.06800665):5.331993351,Luetkenotyphlus_brasiliensis:52.4):41.1,(Microcaecilia_albiceps:62.75605383,Microcaecilia_rabei:62.75605383,Microcaecilia_supernumeraria:62.75605383,Microcaecilia_taylori:62.75605383,Microcaecilia_unicolor:62.75605383):30.74394617):9.3,(Hypogeophis_rostratus:51.6,Praslinia_cooperi:51.6):51.2):7.4,(Gegeneophis_carnosus:75.26778422,Gegeneophis_danieli:75.26778422,Gegeneophis_fulleri:75.26778422,Gegeneophis_krishni:75.26778422,Gegeneophis_ramaswamii:75.26778422,Gegeneophis_seshachari:75.26778422,Gegeneophis_madhavaorum:75.26778422,Gegeneophis_nadkarnii:75.26778422):34.93221578):11,(((Dermophis_costaricensis:80.23734184,Dermophis_glandulosus:80.23734184,Dermophis_gracilior:80.23734184,Dermophis_mexicanus:80.23734184,Dermophis_oaxacae:80.23734184,Dermophis_occidentalis:80.23734184,Dermophis_parviceps:80.23734184):10.36265816,(Schistometopum_gregorii:28.58111784,Schistometopum_thomense:28.58111784):62.01888216):11.9,(Geotrypetes_angeli:45.31669614,Geotrypetes_pseudoangeli:45.31669614,Geotrypetes_seraphini:45.31669614):57.18330386):18.7):24.9,((Scolecomorphus_kirkii:14.89947678,Scolecomorphus_uluguruensis:14.89947678,Scolecomorphus_vittatus:14.89947678):9.400523216,(Crotaphatrema_bornmuelleri:14.89947678,Crotaphatrema_lamottei:14.89947678,Crotaphatrema_tchabalmbaboensis:14.89947678):9.400523216):121.8):3.1):8,((Boulengerula_boulengeri:87.67656558,Boulengerula_changamwensis:87.67656558,Boulengerula_denhardti:87.67656558,Boulengerula_fischeri:87.67656558,Boulengerula_taitana:87.67656558,Boulengerula_uluguruensis:87.67656558,Boulengerula_niedeni:87.67656558):11.32343442,(Herpele_multiplicata:31.2310228,Herpele_squalostoma:31.2310228):67.7689772):58.2):33.6,(((Ichthyophis_glandulosus:34.74804773,Ichthyophis_mindanaoensis:34.74804773,Ichthyophis_acuminatus:34.74804773,Ichthyophis_atricollaris:34.74804773,Ichthyophis_bannanicus:34.74804773,Ichthyophis_beddomei:34.74804773,Ichthyophis_bernisi:34.74804773,Ichthyophis_biangularis:34.74804773,Ichthyophis_billitonensis:34.74804773,Ichthyophis_bombayensis:34.74804773,Ichthyophis_dulitensis:34.74804773,Ichthyophis_elongatus:34.74804773,Ichthyophis_garoensis:34.74804773,Ichthyophis_glutinosus:34.74804773,Ichthyophis_humphreyi:34.74804773,Ichthyophis_husaini:34.74804773,Ichthyophis_hypocyaneus:34.74804773,Ichthyophis_javanicus:34.74804773,Ichthyophis_kohtaoensis:34.74804773,Ichthyophis_laosensis:34.74804773,Ichthyophis_longicephalus:34.74804773,Ichthyophis_malabarensis:34.74804773,Ichthyophis_monochrous:34.74804773,Ichthyophis_orthoplicatus:34.74804773,Ichthyophis_paucisulcus:34.74804773,Ichthyophis_peninsularis:34.74804773,Ichthyophis_pseudangularis:34.74804773,Ichthyophis_sikkimensis:34.74804773,Ichthyophis_singaporensis:34.74804773,Ichthyophis_subterrestris:34.74804773,Ichthyophis_sumatranus:34.74804773,Ichthyophis_supachaii:34.74804773,Ichthyophis_tricolor:34.74804773,Ichthyophis_youngorum:34.74804773):1.351952271,(Caudacaecilia_asplenia:15.85907765,Caudacaecilia_larutensis:15.85907765,Caudacaecilia_nigroflava:15.85907765,Caudacaecilia_paucidentula:15.85907765,Caudacaecilia_weberi:15.85907765):20.24092235):37.5,(Uraeotyphlus_interruptus:39.6,Uraeotyphlus_malabaricus:39.6,Uraeotyphlus_menoni:39.6,Uraeotyphlus_narayani:39.6,Uraeotyphlus_oxyurus:39.6):34):117.2):29.9,((Epicrionops_bicolor:139.9717658,Epicrionops_columbianus:139.9717658,Epicrionops_lativittatus:139.9717658,Epicrionops_marmoratus:139.9717658,Epicrionops_niger:139.9717658,Epicrionops_parkeri:139.9717658,Epicrionops_peruvianus:139.9717658,Epicrionops_petersi:139.9717658):7.92823417,Rhinatrema_bivittatum:147.9):72.8):150.3000002);
